# Supplementary material for: Lactobacillaceae differentially impact butyrate-producing gut microbiota to drive CNS autoimmunity
Source: Gut Microbes. 2024 Oct 27;16(1):2418415. doi: 10.1080/19490976.2024.2418415 (PMC11520542; doi:10.1080/19490976.2024.2418415)
Supplement: Supplemental tables.xlsx [file KGMI_A_2418415_SM2748.xlsx]

## Sheet: Contents
List of Supplemental Tables
Table S1: D0 Alpha Diversity Statistics. Related to Figure 2.
Table S2: D0 Beta Diversity Statistics. Related to Figure 2.
Table S3: D0 B6 vs B6 + L. reuteri Genus Fold-Change Analysis (DESeq2). Related to Figure 2.
Table S4: D0 PWD vs PWD + L. murinus Genus Fold-Change Analysis (DESeq2). Related to Figure 2.
Table S5: D0 B6 vs B6 + L. reuteri ASV Fold-Change Analysis (DESeq2). Related to Figure 2.
Table S6: D0 PWD vs PWD + L. murinus ASV Fold-Change Analysis (DESeq2). Related to Figure 2.
Table S7: B6 vs B6 L. reuteri Taxonomic Association Heat Tree Stats. Related to Figure 2.
Table S8: PWD vs PWD L. murinus Taxonomic Association Heat Tree Stats. Related to Figure 2.
Table S9: D0 and D30 Alpha Diversity Statistics. Related to Figure 3.
Table S10: D0 and D30 Beta Diversity Statistics. Related to Figure 3.
Table S11: D30 B6 vs B6 + L. reuteri Genus Fold-Change Analysis (DESeq2). Related to Figure 3.
Table S12: D30 PWD vs PWD + L. murinus Genus Fold-Change Analysis (DESeq2). Related to Figure 3.
Table S13: D30 B6 vs B6 + L. reuteri ASV Fold-Change Analysis (DESeq2). Related to Figure 3.
Table S14: D30 PWD vs PWD + L. murinus ASV Fold-Change Analysis (DESeq2). Related to Figure 3.
Table S15: D0 and D30 B6 vs B6 L. reuteri Differential Abundance Heat Tree Statistics . Related to Figure 3.
Table S16: D0 and D30 PWD vs PWD L. murins Differential Abundance Heat Tree Statistics . Related to Figure S1.
Table S17: B6 v B6 + L. reuteri Differentially Abundant Enzymes in the Inferred Metagenome of ASVs. Related to Figure 4.
Table S18: B6 v B6 + L. reuteri Differentially Abundant Pathways in the Inferred Metagenome of ASVs. Related to Figure 4.
Table S19: PWD v PWD + L. murinus Differentially Abundant Enzymes in the Inferred Metagenome of ASVs. Related to Figure 4.
Table S20: PWD v PWD + L. murinus Differentially Abundant Pathways in the Inferred Metagenome of ASVs. Related to Figure 4.
Table S21: Stratified Enzymes in the Inferred Metagenome of All ASVs. Related to Figure 5.
Table S22: B6 vs B6 L. reuteri Butyrate Producer Differential Abundance Heat Tree Statistics . Related to Figure 5.
Table S23: B6 vs B6 L. reuteri Butyrate Consumer Differential Abundance Heat Tree Statistics . Related to Figure 5.
Table S24: Raw Metabolomics Data . Related to Figure 6.

## Sheet: S1
Table S1: D0 Alpha Diversity Statistics. Related to Figure 2.
Alpha (Simpson)	estimate	p.value	statistic	conf.int
B6 vs. PWD	c(`mean of x` = 0.987833745045775, `mean of y` = 0.976934858979709)	0.000266045	c(t = 6.57384588003103)	c(0.00700711486293684, 0.0147906572691957)
B6 vs. B6 + L. reuteri	c(`mean of x` = 0.987833745045775, `mean of y` = 0.987120605722716)	0.0463174	c(t = 2.14922617151798)	c(1.30514131687101e-05, 0.00141322723294806)
PWD vs. PWD + L. murinus	c(`mean of x` = 0.976934858979709, `mean of y` = 0.980374180458373)	0.111995	c(t = -1.70863012403085)	c(-0.00780160327819904, 0.000922960320869948)

## Sheet: S2
Table S2: D0 Beta Diversity Statistics. Related to Figure 2.
	pairs	Df	SumsOfSqs	F.Model	R2	p.adjusted	sig
1	PWD vs PWD+L.murinus	1	0.141326	2.58135	0.155678	0.072
2	PWD vs B6	1	2.86488	50.135	0.769709	0.006	*
3	PWD vs B6+L.reuteri	1	3.17005	47.9979	0.749992	0.006	*
4	PWD+L.murinus vs B6	1	2.7927	44.8753	0.749479	0.006	*
5	PWD+L.murinus vs B6+L.reuteri	1	3.04042	42.9336	0.728508	0.006	*
6	B6 vs B6+L.reuteri	1	0.425281	5.90798	0.2579	0.006	*

## Sheet: S3
Table S3: D0 B6 vs B6 + L. reuteri Genus Fold-Change Analysis (DESeq2). Related to Figure 2.
	log2fc	SE log2fc	p	padj	Genus	ASV	color
ASV227	9.30851	2.0202	4.07131e-06	5.02128e-05	Shuttleworthia	Shuttleworthia	positive
ASV177	9.24448	0.937349	6.0603e-23	2.24231e-21	L. reuteri	L. reuteri	positive
ASV704	7.63657	2.17742	0.0004529	0.0023939	[Eubacterium] xylanophilum group	[Eubacterium] xylanophilum group	positive
ASV165	2.69178	1.12758	0.0169769	0.0628146	Anaeroplasma	Anaeroplasma	positive
ASV42	1.63108	0.666751	0.0144327	0.0593345	Alistipes	Alistipes	positive
ASV410	-6.16934	1.52503	5.22345e-05	0.000386535	Bifidobacterium	Bifidobacterium	negative
ASV384	-6.73384	2.43766	0.0057375	0.0265359	Intestinimonas	Intestinimonas	negative
ASV598	-6.99161	1.7844	8.92178e-05	0.000550176	A2	A2	negative
ASV338	-8.15003	1.81379	7.01035e-06	6.48458e-05	Ruminococcus	Ruminococcus	negative
ASV230	-24.582	2.6087	4.38024e-21	8.10344e-20	Prevotellaceae UCG-001	Prevotellaceae UCG-001	negative

## Sheet: S4
Table S4: D0 PWD vs PWD + L. murinus Genus Fold-Change Analysis (DESeq2). Related to Figure 2.
	log2fc	SE log2fc	padj	Genus	ASV	color
ASV45	9.47328	0.855796	5.64135e-27	Ligilactobacillus	Ligilactobacillus	positive
ASV165	2.01017	0.981988	0.369052	Anaeroplasma	Anaeroplasma	positive
ASV627	-8.22079	2.32025	0.00632796	Ruminococcus	Ruminococcus	negative

## Sheet: S5
Table S5: D0 B6 vs B6 + L. reuteri ASV Fold-Change Analysis (DESeq2). Related to Figure 2.
	log2fc	SE log2fc	padj
ASV196:g__Lachnospiraceae NK4A136 group	24.2946	2.96855	2.7455e-16
ASV101:f__Lachnospiraceae	24.2045	2.78183	3.2917e-18
ASV227:g__Shuttleworthia	23.4037	2.96887	3.19558e-15
ASV157:g__Desulfovibrio	22.921	2.9691	1.16459e-14
ASV460:g__Oscillibacter	22.0202	2.93695	6.49724e-14
ASV212:g__Oscillibacter	21.9639	2.94136	8.18789e-14
ASV280:f__Lachnospiraceae	20.9909	2.97142	1.61473e-12
ASV163:g__Lachnospiraceae NK4A136 group	10.1096	1.68709	2.06859e-09
ASV85:o__Clostridia UCG-014	9.71732	1.92355	4.37767e-07
ASV215:g__Lachnospiraceae NK4A136 group	9.32209	2.53969	0.000242022
ASV188:f__Muribaculaceae	8.9845	2.51595	0.000355598
ASV177:g__L. reuteri	8.85139	1.49606	3.28928e-09
ASV300:f__Muribaculaceae	8.53943	2.05924	3.37023e-05
ASV241:f__Muribaculaceae	8.18112	2.48083	0.000974691
ASV268:f__Lachnospiraceae	7.6066	2.24413	0.000700075
ASV642:f__Muribaculaceae	6.72904	2.91446	0.020952
ASV424:g__Anaeroplasma	6.58035	2.9205	0.0242492
ASV298:f__Muribaculaceae	5.9533	2.97181	0.0451492
ASV329:g__Colidextribacter	5.67716	2.69849	0.0353934
ASV655:f__Lachnospiraceae	-5.87831	2.84852	0.0390524
ASV598:g__A2	-6.27019	2.862	0.0284634
ASV463:f__Muribaculaceae	-6.35891	2.8621	0.0262994
ASV335:f__Oscillospiraceae	-6.39566	2.86205	0.0254409
ASV244:g__Lachnospiraceae UCG-001	-6.51298	2.86599	0.023056
ASV291:f__Muribaculaceae	-6.51455	2.86316	0.0228877
ASV437:choerinum	-6.82938	2.87772	0.0176351
ASV384:g__Intestinimonas	-7.11235	2.88599	0.0137228
ASV339:f__Lachnospiraceae	-7.39337	2.63315	0.0049881
ASV170:f__Muribaculaceae	-8.08861	2.41604	0.000814349
ASV75:g__Lachnospiraceae NK4A136 group	-8.52013	2.67679	0.00145774
ASV119:f__Lachnospiraceae	-8.99715	2.44683	0.000235936
ASV89:g__Lachnospiraceae NK4A136 group	-9.1752	2.45306	0.000183799
ASV74:g__Lachnospiraceae NK4A136 group	-9.56126	2.46764	0.000106778
ASV77:f__Muribaculaceae	-9.79632	1.78285	3.91294e-08
ASV41:g__Lachnospiraceae NK4A136 group	-10.2218	1.78014	9.35e-09
ASV31:g__Lachnospiraceae NK4A136 group	-10.7921	1.79152	1.70167e-09
ASV258:g__Oscillibacter	-21.9509	2.89059	3.10388e-14
ASV410:choerinum	-23.3122	2.9055	1.02793e-15
ASV338:g__Ruminococcus	-23.9439	2.93065	3.07919e-16
ASV289:g__Marvinbryantia	-24.1174	2.94611	2.69628e-16
ASV54:g__Lachnospiraceae NK4A136 group	-24.7408	2.69703	4.58578e-20

## Sheet: S6
Table S6: D0 PWD vs PWD + L. murinus ASV Fold-Change Analysis (DESeq2). Related to Figure 2.
	log2fc	SE log2fc	padj
ASV84:g__Ligilactobacillus	22.9847	2.97502	1.11061e-14
ASV286:f__Lachnospiraceae	22.1266	2.97479	1.02197e-13
ASV31:g__Lachnospiraceae NK4A136 group	21.7715	2.97621	2.5704e-13
ASV45:g__Ligilactobacillus	9.17948	2.88281	0.0014515
ASV165:g__Anaeroplasma	8.95942	2.88791	0.00191969
ASV323:g__A2	8.73836	2.4563	0.000374368
ASV484:f__Muribaculaceae	7.64336	2.64894	0.00390866
ASV344:g__Lachnospiraceae NK4A136 group	6.78545	2.97666	0.0226342
ASV741:g__Angelakisella	6.45366	2.97731	0.0301878
ASV294:g__Lachnospiraceae NK4A136 group	6.23564	2.97782	0.0362573
ASV242:bacterium	6.10149	2.97818	0.0404882
ASV609:g__Lachnospiraceae NK4A136 group	5.96451	2.97858	0.0452339
ASV480:f__Muribaculaceae	5.95552	2.9786	0.0455615
ASV352:g__Lachnospiraceae NK4A136 group	5.91012	2.97874	0.047245
ASV285:f__Lachnospiraceae	-5.85481	2.97782	0.0492827
ASV446:g__Shuttleworthia	-6.0087	2.97745	0.0435843
ASV442:o__Clostridia vadinBB60 group	-6.35356	2.62906	0.0156632
ASV334:o__Clostridia vadinBB60 group	-6.68184	2.97622	0.0247634
ASV627:g__Ruminococcus	-6.94474	2.97588	0.0196127
ASV513:o__Clostridia vadinBB60 group	-7.03785	2.97577	0.0180276
ASV324:f__Lachnospiraceae	-7.27785	2.97553	0.014449
ASV236:g__A2	-7.55204	2.67559	0.00476402
ASV175:johnsonii	-8.54886	2.69637	0.00152173
ASV317:g__Lachnospiraceae NK4A136 group	-21.566	2.97744	4.38472e-13

## Sheet: S7
Table S7: B6 vs B6 L. reuteri Taxonomic Association Heat Tree Stats. Related to Figure 2.
	term	taxon	rank	formula	estimate	std.error	statistic	p.value	p.adj.BH.rank
1	MicrobiomeB6+L.reuteri	P: Bacteroidota	Phylum	`P: Bacteroidota`~Microbiome	0.0291666	0.0450785	0.647017	0.526262	0.657827
2	MicrobiomeB6+L.reuteri	P: Firmicutes	Phylum	`P: Firmicutes`~Microbiome	-0.0139376	0.21497	-0.0648354	0.949061	0.949061
3	MicrobiomeB6+L.reuteri	P: Proteobacteria	Phylum	`P: Proteobacteria`~Microbiome	-1.0737	0.375409	-2.86009	0.0108407	0.0271018
4	MicrobiomeB6+L.reuteri	P: Desulfobacterota	Phylum	`P: Desulfobacterota`~Microbiome	0.540675	0.666481	0.811238	0.428441	0.657827
5	MicrobiomeB6+L.reuteri	P: Actinobacteriota	Phylum	`P: Actinobacteriota`~Microbiome	-3.52548	0.682293	-5.1671	7.73632e-05	0.000386816
6	MicrobiomeB6+L.reuteri	C: Bacteroidia	Class	`C: Bacteroidia`~Microbiome	0.0291666	0.0450785	0.647017	0.526262	0.736766
7	MicrobiomeB6+L.reuteri	C: Bacilli	Class	`C: Bacilli`~Microbiome	-0.0459112	0.315891	-0.145339	0.886153	0.904115
8	MicrobiomeB6+L.reuteri	C: Clostridia	Class	`C: Clostridia`~Microbiome	-0.0388805	0.317975	-0.122275	0.904115	0.904115
9	MicrobiomeB6+L.reuteri	C: Gammaproteobacteria	Class	`C: Gammaproteobacteria`~Microbiome	-1.0737	0.375409	-2.86009	0.0108407	0.0379426
10	MicrobiomeB6+L.reuteri	C: Desulfovibrionia	Class	`C: Desulfovibrionia`~Microbiome	0.540675	0.666481	0.811238	0.428441	0.736766
11	MicrobiomeB6+L.reuteri	C: Actinobacteria	Class	`C: Actinobacteria`~Microbiome	-3.86139	0.725476	-5.32256	5.61186e-05	0.00039283
12	MicrobiomeB6+L.reuteri	C: Coriobacteriia	Class	`C: Coriobacteriia`~Microbiome	-1.16975	0.578723	-2.02126	0.0592877	0.138338
13	MicrobiomeB6+L.reuteri	O: Bacteroidales	Order	`O: Bacteroidales`~Microbiome	0.0291666	0.0450785	0.647017	0.526262	0.59643
14	MicrobiomeB6+L.reuteri	O: Erysipelotrichales	Order	`O: Erysipelotrichales`~Microbiome	-1.20494	1.19794	-1.00584	0.328596	0.515627
15	MicrobiomeB6+L.reuteri	O: Lachnospirales	Order	`O: Lachnospirales`~Microbiome	-0.208118	0.360752	-0.576899	0.571569	0.607292
16	MicrobiomeB6+L.reuteri	O: Lactobacillales	Order	`O: Lactobacillales`~Microbiome	-0.414707	0.40029	-1.03602	0.314708	0.515627
17	MicrobiomeB6+L.reuteri	O: Burkholderiales	Order	`O: Burkholderiales`~Microbiome	-1.07469	0.37513	-2.86486	0.0107319	0.0456104
18	MicrobiomeB6+L.reuteri	O: Clostridia UCG-014	Order	`O: Clostridia UCG-014`~Microbiome	5.0953	0.79648	6.39728	6.62434e-06	0.000112614
19	MicrobiomeB6+L.reuteri	O: Oscillospirales	Order	`O: Oscillospirales`~Microbiome	-0.345264	0.31512	-1.09566	0.288509	0.515627
20	MicrobiomeB6+L.reuteri	O: Desulfovibrionales	Order	`O: Desulfovibrionales`~Microbiome	0.540675	0.666481	0.811238	0.428441	0.560269
21	MicrobiomeB6+L.reuteri	O: Acholeplasmatales	Order	`O: Acholeplasmatales`~Microbiome	3.31619	0.850148	3.90072	0.00114991	0.00651613
22	MicrobiomeB6+L.reuteri	O: Clostridia vadinBB60 group	Order	`O: Clostridia vadinBB60 group`~Microbiome	0.655432	1.00216	0.654018	0.52185	0.59643
23	MicrobiomeB6+L.reuteri	O: Bifidobacteriales	Order	`O: Bifidobacteriales`~Microbiome	-4.44277	0.806633	-5.5078	3.84229e-05	0.000326594
24	MicrobiomeB6+L.reuteri	O: Peptococcales	Order	`O: Peptococcales`~Microbiome	0.994308	0.780832	1.2734	0.220015	0.515627
25	MicrobiomeB6+L.reuteri	O: Coriobacteriales	Order	`O: Coriobacteriales`~Microbiome	-1.36628	0.737728	-1.852	0.0814726	0.277007
26	MicrobiomeB6+L.reuteri	O: Peptostreptococcales-Tissierellales	Order	`O: Peptostreptococcales-Tissierellales`~Microbiome	0.0966534	0.763387	0.126611	0.900733	0.900733
27	MicrobiomeB6+L.reuteri	O: Monoglobales	Order	`O: Monoglobales`~Microbiome	-0.436547	0.412789	-1.05755	0.305056	0.515627
28	MicrobiomeB6+L.reuteri	O: Christensenellales	Order	`O: Christensenellales`~Microbiome	-0.663663	0.711458	-0.932822	0.363972	0.515627
29	MicrobiomeB6+L.reuteri	O: Pseudomonadales	Order	`O: Pseudomonadales`~Microbiome	0.141504	0.149596	0.945905	0.357449	0.515627
30	MicrobiomeB6+L.reuteri	F: Muribaculaceae	Family	`F: Muribaculaceae`~Microbiome	0.0240685	0.0483083	0.498226	0.624709	0.653105
31	MicrobiomeB6+L.reuteri	F: Erysipelotrichaceae	Family	`F: Erysipelotrichaceae`~Microbiome	-1.19742	1.19767	-0.999794	0.33143	0.465076
32	MicrobiomeB6+L.reuteri	F: Lachnospiraceae	Family	`F: Lachnospiraceae`~Microbiome	-0.208118	0.360752	-0.576899	0.571569	0.626004
33	MicrobiomeB6+L.reuteri	F: Rikenellaceae	Family	`F: Rikenellaceae`~Microbiome	1.86163	0.724487	2.56958	0.0198914	0.0571877
34	MicrobiomeB6+L.reuteri	F: Lactobacillaceae	Family	`F: Lactobacillaceae`~Microbiome	-0.414707	0.40029	-1.03602	0.314708	0.465076
35	MicrobiomeB6+L.reuteri	F: Sutterellaceae	Family	`F: Sutterellaceae`~Microbiome	-1.07469	0.37513	-2.86486	0.0107319	0.0411388
36	MicrobiomeB6+L.reuteri	F: o__Clostridia UCG-014	Family	`F: o__Clostridia UCG-014`~Microbiome	5.0953	0.79648	6.39728	6.62434e-06	0.00015236
37	MicrobiomeB6+L.reuteri	F: Oscillospiraceae	Family	`F: Oscillospiraceae`~Microbiome	0.564278	0.429071	1.31512	0.205935	0.421696
38	MicrobiomeB6+L.reuteri	F: Desulfovibrionaceae	Family	`F: Desulfovibrionaceae`~Microbiome	0.540675	0.666481	0.811238	0.428441	0.518639
39	MicrobiomeB6+L.reuteri	F: Acholeplasmataceae	Family	`F: Acholeplasmataceae`~Microbiome	3.31619	0.850148	3.90072	0.00114991	0.00528956
40	MicrobiomeB6+L.reuteri	F: o__Clostridia vadinBB60 group	Family	`F: o__Clostridia vadinBB60 group`~Microbiome	0.655432	1.00216	0.654018	0.52185	0.600128
41	MicrobiomeB6+L.reuteri	F: Prevotellaceae	Family	`F: Prevotellaceae`~Microbiome	-3.2465	1.21863	-2.66405	0.0163556	0.0537397
42	MicrobiomeB6+L.reuteri	F: Bifidobacteriaceae	Family	`F: Bifidobacteriaceae`~Microbiome	-4.44277	0.806633	-5.5078	3.84229e-05	0.000441863
43	MicrobiomeB6+L.reuteri	F: Ruminococcaceae	Family	`F: Ruminococcaceae`~Microbiome	-1.73804	0.990027	-1.75555	0.0971657	0.223481
44	MicrobiomeB6+L.reuteri	F: UCG-010	Family	`F: UCG-010`~Microbiome	-3.5752	0.81343	-4.39521	0.000395223	0.00303005
45	MicrobiomeB6+L.reuteri	F: Peptococcaceae	Family	`F: Peptococcaceae`~Microbiome	0.994308	0.780832	1.2734	0.220015	0.421696
46	MicrobiomeB6+L.reuteri	F: [Eubacterium] coprostanoligenes group	Family	`F: [Eubacterium] coprostanoligenes group`~Microbiome	-3.27455	0.794261	-4.12276	0.000710851	0.00408739
47	MicrobiomeB6+L.reuteri	F: Eggerthellaceae	Family	`F: Eggerthellaceae`~Microbiome	-1.36628	0.737728	-1.852	0.0814726	0.208208
48	MicrobiomeB6+L.reuteri	F: Anaerovoracaceae	Family	`F: Anaerovoracaceae`~Microbiome	0.0966534	0.763387	0.126611	0.900733	0.900733
49	MicrobiomeB6+L.reuteri	F: Monoglobaceae	Family	`F: Monoglobaceae`~Microbiome	-0.436547	0.412789	-1.05755	0.305056	0.465076
50	MicrobiomeB6+L.reuteri	F: Erysipelatoclostridiaceae	Family	`F: Erysipelatoclostridiaceae`~Microbiome	-0.344999	0.326224	-1.05755	0.305056	0.465076
51	MicrobiomeB6+L.reuteri	F: Christensenellaceae	Family	`F: Christensenellaceae`~Microbiome	-0.663663	0.711458	-0.932822	0.363972	0.465076
52	MicrobiomeB6+L.reuteri	F: Moraxellaceae	Family	`F: Moraxellaceae`~Microbiome	0.141504	0.149596	0.945905	0.357449	0.465076
53	MicrobiomeB6+L.reuteri	G: f__Muribaculaceae	Genus	`G: f__Muribaculaceae`~Microbiome	0.0240685	0.0483083	0.498226	0.624709	0.740934
54	MicrobiomeB6+L.reuteri	G: Turicibacter	Genus	`G: Turicibacter`~Microbiome	3.63285	1.70197	2.1345	0.047659	0.142977
55	MicrobiomeB6+L.reuteri	G: Lachnospiraceae NK4A136 group	Genus	`G: Lachnospiraceae NK4A136 group`~Microbiome	-0.524215	0.29406	-1.78268	0.0925045	0.248302
56	MicrobiomeB6+L.reuteri	G: Alistipes	Genus	`G: Alistipes`~Microbiome	1.86163	0.724487	2.56958	0.0198914	0.0634037
57	MicrobiomeB6+L.reuteri	G: Lactobacillus	Genus	`G: Lactobacillus`~Microbiome	-0.446184	0.452946	-0.985071	0.338402	0.479404
58	MicrobiomeB6+L.reuteri	G: Ligilactobacillus	Genus	`G: Ligilactobacillus`~Microbiome	-1.31323	1.03097	-1.27378	0.21988	0.431304
59	MicrobiomeB6+L.reuteri	G: Parasutterella	Genus	`G: Parasutterella`~Microbiome	-1.07469	0.37513	-2.86486	0.0107319	0.0452555
60	MicrobiomeB6+L.reuteri	G: Faecalibaculum	Genus	`G: Faecalibaculum`~Microbiome	-3.63211	1.00078	-3.62926	0.00207295	0.0117467
61	MicrobiomeB6+L.reuteri	G: o__Clostridia UCG-014	Genus	`G: o__Clostridia UCG-014`~Microbiome	5.0953	0.79648	6.39728	6.62434e-06	0.000168921
62	MicrobiomeB6+L.reuteri	G: Oscillibacter	Genus	`G: Oscillibacter`~Microbiome	0.713312	1.04931	0.679793	0.505788	0.644879
63	MicrobiomeB6+L.reuteri	G: f__Lachnospiraceae	Genus	`G: f__Lachnospiraceae`~Microbiome	0.0865973	0.535417	0.161738	0.873419	0.888163
64	MicrobiomeB6+L.reuteri	G: f__Oscillospiraceae	Genus	`G: f__Oscillospiraceae`~Microbiome	3.09736	1.05861	2.92587	0.00943074	0.0437243
65	MicrobiomeB6+L.reuteri	G: Desulfovibrio	Genus	`G: Desulfovibrio`~Microbiome	0.540675	0.666481	0.811238	0.428441	0.560269
66	MicrobiomeB6+L.reuteri	G: Anaeroplasma	Genus	`G: Anaeroplasma`~Microbiome	3.31619	0.850148	3.90072	0.00114991	0.00733065
67	MicrobiomeB6+L.reuteri	G: o__Clostridia vadinBB60 group	Genus	`G: o__Clostridia vadinBB60 group`~Microbiome	0.655432	1.00216	0.654018	0.52185	0.649131
68	MicrobiomeB6+L.reuteri	G: Colidextribacter	Genus	`G: Colidextribacter`~Microbiome	1.32781	1.09631	1.21116	0.242402	0.441517
69	MicrobiomeB6+L.reuteri	G: L. reuteri	Genus	`G: L. reuteri`~Microbiome	5.63132	0.268639	20.9624	1.38643e-13	7.07079e-12
70	MicrobiomeB6+L.reuteri	G: Shuttleworthia	Genus	`G: Shuttleworthia`~Microbiome	3.59728	1.10648	3.2511	0.00470074	0.0239738
71	MicrobiomeB6+L.reuteri	G: Prevotellaceae UCG-001	Genus	`G: Prevotellaceae UCG-001`~Microbiome	-3.2465	1.21863	-2.66405	0.0163556	0.059581
72	MicrobiomeB6+L.reuteri	G: Lachnospiraceae UCG-001	Genus	`G: Lachnospiraceae UCG-001`~Microbiome	2.14775	1.28039	1.67742	0.111749	0.28496
73	MicrobiomeB6+L.reuteri	G: Roseburia	Genus	`G: Roseburia`~Microbiome	0.321279	1.27685	0.251619	0.804352	0.837183
74	MicrobiomeB6+L.reuteri	G: Marvinbryantia	Genus	`G: Marvinbryantia`~Microbiome	-2.48424	1.30984	-1.89659	0.0750062	0.212518
75	MicrobiomeB6+L.reuteri	G: Bifidobacterium	Genus	`G: Bifidobacterium`~Microbiome	-4.44277	0.806633	-5.5078	3.84229e-05	0.000653189
76	MicrobiomeB6+L.reuteri	G: [Ruminococcus] gnavus group	Genus	`G: [Ruminococcus] gnavus group`~Microbiome	-0.629611	1.14621	-0.549298	0.589944	0.716361
77	MicrobiomeB6+L.reuteri	G: Lachnospiraceae Family	Genus	`G: Lachnospiraceae Family`~Microbiome	-3.19751	0.790538	-4.04472	0.000841603	0.00662404
78	MicrobiomeB6+L.reuteri	G: GCA-900066575	Genus	`G: GCA-900066575`~Microbiome	0.469528	1.36242	0.344628	0.734601	0.780513
79	MicrobiomeB6+L.reuteri	G: Ruminococcus	Genus	`G: Ruminococcus`~Microbiome	-4.13874	1.03235	-4.00906	0.000909183	0.00662404
80	MicrobiomeB6+L.reuteri	G: Incertae Sedis	Genus	`G: Incertae Sedis`~Microbiome	-1.3261	1.02937	-1.28826	0.214914	0.431304
81	MicrobiomeB6+L.reuteri	G: Angelakisella	Genus	`G: Angelakisella`~Microbiome	0.924876	0.808536	1.14389	0.268521	0.44451
82	MicrobiomeB6+L.reuteri	G: Intestinimonas	Genus	`G: Intestinimonas`~Microbiome	-2.40575	0.928466	-2.5911	0.019027	0.0634037
83	MicrobiomeB6+L.reuteri	G: Lachnospiraceae UCG-006	Genus	`G: Lachnospiraceae UCG-006`~Microbiome	0.49113	1.08193	0.453939	0.655615	0.745436
84	MicrobiomeB6+L.reuteri	G: f__Ruminococcaceae	Genus	`G: f__Ruminococcaceae`~Microbiome	0.472677	1.04898	0.450606	0.657967	0.745436
85	MicrobiomeB6+L.reuteri	G: Anaerotruncus	Genus	`G: Anaerotruncus`~Microbiome	-1.31997	1.03162	-1.27952	0.217904	0.431304
86	MicrobiomeB6+L.reuteri	G: f__UCG-010	Genus	`G: f__UCG-010`~Microbiome	-3.5752	0.81343	-4.39521	0.000395223	0.0050391
87	MicrobiomeB6+L.reuteri	G: f__Peptococcaceae	Genus	`G: f__Peptococcaceae`~Microbiome	1.05647	0.757934	1.39388	0.181309	0.402034
88	MicrobiomeB6+L.reuteri	G: f__[Eubacterium] coprostanoligenes group	Genus	`G: f__[Eubacterium] coprostanoligenes group`~Microbiome	-3.27455	0.794261	-4.12276	0.000710851	0.00662404
89	MicrobiomeB6+L.reuteri	G: [Eubacterium] siraeum group	Genus	`G: [Eubacterium] siraeum group`~Microbiome	-0.835394	0.550084	-1.51866	0.147225	0.357546
90	MicrobiomeB6+L.reuteri	G: Enterorhabdus	Genus	`G: Enterorhabdus`~Microbiome	-0.910165	0.743313	-1.22447	0.237473	0.441517
91	MicrobiomeB6+L.reuteri	G: [Eubacterium] xylanophilum group	Genus	`G: [Eubacterium] xylanophilum group`~Microbiome	2.48837	0.87908	2.83066	0.0115357	0.0452555
92	MicrobiomeB6+L.reuteri	G: [Eubacterium] nodatum group	Genus	`G: [Eubacterium] nodatum group`~Microbiome	0.350628	0.951627	0.368451	0.717085	0.778113
93	MicrobiomeB6+L.reuteri	G: f__Erysipelotrichaceae	Genus	`G: f__Erysipelotrichaceae`~Microbiome	-0.605177	0.418293	-1.44678	0.166147	0.385158
94	MicrobiomeB6+L.reuteri	G: Monoglobus	Genus	`G: Monoglobus`~Microbiome	-0.436547	0.412789	-1.05755	0.305056	0.44451
95	MicrobiomeB6+L.reuteri	G: Blautia	Genus	`G: Blautia`~Microbiome	-0.420006	0.397148	-1.05755	0.305056	0.44451
96	MicrobiomeB6+L.reuteri	G: Erysipelatoclostridium	Genus	`G: Erysipelatoclostridium`~Microbiome	-0.344999	0.326224	-1.05755	0.305056	0.44451
97	MicrobiomeB6+L.reuteri	G: f__Christensenellaceae	Genus	`G: f__Christensenellaceae`~Microbiome	-0.663663	0.711458	-0.932822	0.363972	0.488489
98	MicrobiomeB6+L.reuteri	G: Family XIII UCG-001	Genus	`G: Family XIII UCG-001`~Microbiome	0.0518395	0.36314	0.142754	0.888163	0.888163
99	MicrobiomeB6+L.reuteri	G: f__Eggerthellaceae	Genus	`G: f__Eggerthellaceae`~Microbiome	-0.45611	0.431288	-1.05755	0.305056	0.44451
100	MicrobiomeB6+L.reuteri	G: Family XIII AD3011 group	Genus	`G: Family XIII AD3011 group`~Microbiome	-0.21892	0.508715	-0.43034	0.672354	0.745436
101	MicrobiomeB6+L.reuteri	G: Merdibacter	Genus	`G: Merdibacter`~Microbiome	-0.342015	0.323402	-1.05755	0.305056	0.44451
102	MicrobiomeB6+L.reuteri	G: Peptococcus	Genus	`G: Peptococcus`~Microbiome	-0.298884	0.282618	-1.05755	0.305056	0.44451
103	MicrobiomeB6+L.reuteri	G: Acinetobacter	Genus	`G: Acinetobacter`~Microbiome	0.141504	0.149596	0.945905	0.357449	0.488489
104	MicrobiomeB6+L.reuteri	S: f__Muribaculaceae	Species	`S: f__Muribaculaceae`~Microbiome	0.0240685	0.0483083	0.498226	0.624709	0.735769
105	MicrobiomeB6+L.reuteri	S: g__Turicibacter	Species	`S: g__Turicibacter`~Microbiome	3.63285	1.70197	2.1345	0.047659	0.148584
106	MicrobiomeB6+L.reuteri	S: g__Lachnospiraceae NK4A136 group	Species	`S: g__Lachnospiraceae NK4A136 group`~Microbiome	-0.524215	0.29406	-1.78268	0.0925045	0.258039
107	MicrobiomeB6+L.reuteri	S: g__Alistipes	Species	`S: g__Alistipes`~Microbiome	1.86163	0.724487	2.56958	0.0198914	0.0658902
108	MicrobiomeB6+L.reuteri	S: johnsonii	Species	`S: johnsonii`~Microbiome	-0.441792	0.452538	-0.976255	0.342627	0.477874
109	MicrobiomeB6+L.reuteri	S: g__Ligilactobacillus	Species	`S: g__Ligilactobacillus`~Microbiome	-1.31323	1.03097	-1.27378	0.21988	0.436972
110	MicrobiomeB6+L.reuteri	S: g__Parasutterella	Species	`S: g__Parasutterella`~Microbiome	-1.07469	0.37513	-2.86486	0.0107319	0.0470303
111	MicrobiomeB6+L.reuteri	S: rodentium	Species	`S: rodentium`~Microbiome	-3.60793	0.999081	-3.61125	0.00215562	0.0126942
112	MicrobiomeB6+L.reuteri	S: o__Clostridia UCG-014	Species	`S: o__Clostridia UCG-014`~Microbiome	5.0953	0.79648	6.39728	6.62434e-06	0.000175545
113	MicrobiomeB6+L.reuteri	S: g__Oscillibacter	Species	`S: g__Oscillibacter`~Microbiome	0.713312	1.04931	0.679793	0.505788	0.638256
114	MicrobiomeB6+L.reuteri	S: f__Lachnospiraceae	Species	`S: f__Lachnospiraceae`~Microbiome	0.0865973	0.535417	0.161738	0.873419	0.888163
115	MicrobiomeB6+L.reuteri	S: f__Oscillospiraceae	Species	`S: f__Oscillospiraceae`~Microbiome	3.09736	1.05861	2.92587	0.00943074	0.045439
116	MicrobiomeB6+L.reuteri	S: g__Desulfovibrio	Species	`S: g__Desulfovibrio`~Microbiome	0.540675	0.666481	0.811238	0.428441	0.553839
117	MicrobiomeB6+L.reuteri	S: g__Anaeroplasma	Species	`S: g__Anaeroplasma`~Microbiome	3.31619	0.850148	3.90072	0.00114991	0.00761812
118	MicrobiomeB6+L.reuteri	S: o__Clostridia vadinBB60 group	Species	`S: o__Clostridia vadinBB60 group`~Microbiome	0.655432	1.00216	0.654018	0.52185	0.643211
119	MicrobiomeB6+L.reuteri	S: g__Colidextribacter	Species	`S: g__Colidextribacter`~Microbiome	1.32781	1.09631	1.21116	0.242402	0.436972
120	MicrobiomeB6+L.reuteri	S: g__L. reuteri	Species	`S: g__L. reuteri`~Microbiome	5.63132	0.268639	20.9624	1.38643e-13	7.34807e-12
121	MicrobiomeB6+L.reuteri	S: g__Shuttleworthia	Species	`S: g__Shuttleworthia`~Microbiome	3.59728	1.10648	3.2511	0.00470074	0.0249139
122	MicrobiomeB6+L.reuteri	S: g__Prevotellaceae UCG-001	Species	`S: g__Prevotellaceae UCG-001`~Microbiome	-3.2465	1.21863	-2.66405	0.0163556	0.0619175
123	MicrobiomeB6+L.reuteri	S: g__Lachnospiraceae UCG-001	Species	`S: g__Lachnospiraceae UCG-001`~Microbiome	2.14775	1.28039	1.67742	0.111749	0.296135
124	MicrobiomeB6+L.reuteri	S: g__Roseburia	Species	`S: g__Roseburia`~Microbiome	0.321279	1.27685	0.251619	0.804352	0.835895
125	MicrobiomeB6+L.reuteri	S: g__Marvinbryantia	Species	`S: g__Marvinbryantia`~Microbiome	-2.48424	1.30984	-1.89659	0.0750062	0.220852
126	MicrobiomeB6+L.reuteri	S: choerinum	Species	`S: choerinum`~Microbiome	-4.44277	0.806633	-5.5078	3.84229e-05	0.000678804
127	MicrobiomeB6+L.reuteri	S: g__[Ruminococcus] gnavus group	Species	`S: g__[Ruminococcus] gnavus group`~Microbiome	-0.629611	1.14621	-0.549298	0.589944	0.710614
128	MicrobiomeB6+L.reuteri	S: g__A2	Species	`S: g__A2`~Microbiome	-3.19751	0.790538	-4.04472	0.000841603	0.00688381
129	MicrobiomeB6+L.reuteri	S: g__GCA-900066575	Species	`S: g__GCA-900066575`~Microbiome	0.469528	1.36242	0.344628	0.734601	0.778677
130	MicrobiomeB6+L.reuteri	S: g__Ruminococcus	Species	`S: g__Ruminococcus`~Microbiome	-4.13874	1.03235	-4.00906	0.000909183	0.00688381
131	MicrobiomeB6+L.reuteri	S: g__Incertae Sedis	Species	`S: g__Incertae Sedis`~Microbiome	-1.3261	1.02937	-1.28826	0.214914	0.436972
132	MicrobiomeB6+L.reuteri	S: g__Angelakisella	Species	`S: g__Angelakisella`~Microbiome	0.924876	0.808536	1.14389	0.268521	0.436972
133	MicrobiomeB6+L.reuteri	S: g__Intestinimonas	Species	`S: g__Intestinimonas`~Microbiome	-2.40575	0.928466	-2.5911	0.019027	0.0658902
134	MicrobiomeB6+L.reuteri	S: g__Lachnospiraceae UCG-006	Species	`S: g__Lachnospiraceae UCG-006`~Microbiome	0.49113	1.08193	0.453939	0.655615	0.741963
135	MicrobiomeB6+L.reuteri	S: f__Ruminococcaceae	Species	`S: f__Ruminococcaceae`~Microbiome	0.472677	1.04898	0.450606	0.657967	0.741963
136	MicrobiomeB6+L.reuteri	S: g__Anaerotruncus	Species	`S: g__Anaerotruncus`~Microbiome	-1.31997	1.03162	-1.27952	0.217904	0.436972
137	MicrobiomeB6+L.reuteri	S: f__UCG-010	Species	`S: f__UCG-010`~Microbiome	-3.5752	0.81343	-4.39521	0.000395223	0.00523671
138	MicrobiomeB6+L.reuteri	S: f__Peptococcaceae	Species	`S: f__Peptococcaceae`~Microbiome	1.05647	0.757934	1.39388	0.181309	0.4178
139	MicrobiomeB6+L.reuteri	S: f__[Eubacterium] coprostanoligenes group	Species	`S: f__[Eubacterium] coprostanoligenes group`~Microbiome	-3.27455	0.794261	-4.12276	0.000710851	0.00688381
140	MicrobiomeB6+L.reuteri	S: g__[Eubacterium] siraeum group	Species	`S: g__[Eubacterium] siraeum group`~Microbiome	-0.835394	0.550084	-1.51866	0.147225	0.371568
141	MicrobiomeB6+L.reuteri	S: g__Enterorhabdus	Species	`S: g__Enterorhabdus`~Microbiome	-0.910165	0.743313	-1.22447	0.237473	0.436972
142	MicrobiomeB6+L.reuteri	S: g__[Eubacterium] xylanophilum group	Species	`S: g__[Eubacterium] xylanophilum group`~Microbiome	2.48837	0.87908	2.83066	0.0115357	0.0470303
143	MicrobiomeB6+L.reuteri	S: g__[Eubacterium] nodatum group	Species	`S: g__[Eubacterium] nodatum group`~Microbiome	0.350628	0.951627	0.368451	0.717085	0.775622
144	MicrobiomeB6+L.reuteri	S: f__Erysipelotrichaceae	Species	`S: f__Erysipelotrichaceae`~Microbiome	-0.605177	0.418293	-1.44678	0.166147	0.400262
145	MicrobiomeB6+L.reuteri	S: g__Monoglobus	Species	`S: g__Monoglobus`~Microbiome	-0.436547	0.412789	-1.05755	0.305056	0.436972
146	MicrobiomeB6+L.reuteri	S: coccoides	Species	`S: coccoides`~Microbiome	-0.420006	0.397148	-1.05755	0.305056	0.436972
147	MicrobiomeB6+L.reuteri	S: g__Erysipelatoclostridium	Species	`S: g__Erysipelatoclostridium`~Microbiome	-0.344999	0.326224	-1.05755	0.305056	0.436972
148	MicrobiomeB6+L.reuteri	S: f__Christensenellaceae	Species	`S: f__Christensenellaceae`~Microbiome	-0.663663	0.711458	-0.932822	0.363972	0.482263
149	MicrobiomeB6+L.reuteri	S: g__Family XIII UCG-001	Species	`S: g__Family XIII UCG-001`~Microbiome	0.0518395	0.36314	0.142754	0.888163	0.888163
150	MicrobiomeB6+L.reuteri	S: f__Eggerthellaceae	Species	`S: f__Eggerthellaceae`~Microbiome	-0.45611	0.431288	-1.05755	0.305056	0.436972
151	MicrobiomeB6+L.reuteri	S: g__Faecalibaculum	Species	`S: g__Faecalibaculum`~Microbiome	-0.51659	0.488476	-1.05755	0.305056	0.436972
152	MicrobiomeB6+L.reuteri	S: g__Family XIII AD3011 group	Species	`S: g__Family XIII AD3011 group`~Microbiome	-0.21892	0.508715	-0.43034	0.672354	0.742391
153	MicrobiomeB6+L.reuteri	S: g__Merdibacter	Species	`S: g__Merdibacter`~Microbiome	-0.342015	0.323402	-1.05755	0.305056	0.436972
154	MicrobiomeB6+L.reuteri	S: g__Peptococcus	Species	`S: g__Peptococcus`~Microbiome	-0.298884	0.282618	-1.05755	0.305056	0.436972
155	MicrobiomeB6+L.reuteri	S: prophage	Species	`S: prophage`~Microbiome	-0.277772	0.262655	-1.05755	0.305056	0.436972
156	MicrobiomeB6+L.reuteri	S: guillouiae	Species	`S: guillouiae`~Microbiome	0.141504	0.149596	0.945905	0.357449	0.482263
157	MicrobiomeB6+L.reuteri	b: ASV1:f__Muribaculaceae	best_hit	`b: ASV1:f__Muribaculaceae`~Microbiome	-0.592288	0.122622	-4.83021	0.000156552	0.00801892
158	MicrobiomeB6+L.reuteri	b: ASV2:f__Muribaculaceae	best_hit	`b: ASV2:f__Muribaculaceae`~Microbiome	0.440169	0.20099	2.19	0.042757	0.33161
159	MicrobiomeB6+L.reuteri	b: ASV3:f__Muribaculaceae	best_hit	`b: ASV3:f__Muribaculaceae`~Microbiome	-0.431261	0.159662	-2.70109	0.0151404	0.204228
160	MicrobiomeB6+L.reuteri	b: ASV4:f__Muribaculaceae	best_hit	`b: ASV4:f__Muribaculaceae`~Microbiome	0.365774	0.134835	2.71275	0.0147762	0.204228
161	MicrobiomeB6+L.reuteri	b: ASV5:f__Muribaculaceae	best_hit	`b: ASV5:f__Muribaculaceae`~Microbiome	-0.599014	0.139875	-4.28251	0.00050359	0.0178581
162	MicrobiomeB6+L.reuteri	b: ASV6:f__Muribaculaceae	best_hit	`b: ASV6:f__Muribaculaceae`~Microbiome	0.641852	0.237248	2.7054	0.0150048	0.204228
163	MicrobiomeB6+L.reuteri	b: ASV9:f__Muribaculaceae	best_hit	`b: ASV9:f__Muribaculaceae`~Microbiome	1.25405	0.840592	1.49187	0.154058	0.431371
164	MicrobiomeB6+L.reuteri	b: ASV10:f__Muribaculaceae	best_hit	`b: ASV10:f__Muribaculaceae`~Microbiome	-0.606018	0.112274	-5.39765	4.81065e-05	0.00291295
165	MicrobiomeB6+L.reuteri	b: ASV13:f__Muribaculaceae	best_hit	`b: ASV13:f__Muribaculaceae`~Microbiome	-0.380214	0.184667	-2.05892	0.0551622	0.343646
166	MicrobiomeB6+L.reuteri	b: ASV15:f__Muribaculaceae	best_hit	`b: ASV15:f__Muribaculaceae`~Microbiome	-0.104485	0.151158	-0.691228	0.498754	0.579157
167	MicrobiomeB6+L.reuteri	b: ASV17:f__Muribaculaceae	best_hit	`b: ASV17:f__Muribaculaceae`~Microbiome	0.786055	0.117663	6.68058	3.86941e-06	0.000297299
168	MicrobiomeB6+L.reuteri	b: ASV18:f__Muribaculaceae	best_hit	`b: ASV18:f__Muribaculaceae`~Microbiome	-0.139563	0.142311	-0.980693	0.340495	0.431371
169	MicrobiomeB6+L.reuteri	b: ASV19:f__Muribaculaceae	best_hit	`b: ASV19:f__Muribaculaceae`~Microbiome	1.90236	1.12291	1.69413	0.108481	0.431371
170	MicrobiomeB6+L.reuteri	b: ASV20:f__Muribaculaceae	best_hit	`b: ASV20:f__Muribaculaceae`~Microbiome	-0.916187	0.797528	-1.14878	0.266553	0.431371
171	MicrobiomeB6+L.reuteri	b: ASV21:g__Turicibacter	best_hit	`b: ASV21:g__Turicibacter`~Microbiome	2.66286	1.49574	1.7803	0.0929059	0.431371
172	MicrobiomeB6+L.reuteri	b: ASV22:f__Muribaculaceae	best_hit	`b: ASV22:f__Muribaculaceae`~Microbiome	0.941037	0.885427	1.06281	0.302735	0.431371
173	MicrobiomeB6+L.reuteri	b: ASV24:f__Muribaculaceae	best_hit	`b: ASV24:f__Muribaculaceae`~Microbiome	-0.191792	0.175461	-1.09307	0.289609	0.431371
174	MicrobiomeB6+L.reuteri	b: ASV25:f__Muribaculaceae	best_hit	`b: ASV25:f__Muribaculaceae`~Microbiome	-0.0807379	0.22935	-0.352029	0.729142	0.791386
175	MicrobiomeB6+L.reuteri	b: ASV26:f__Muribaculaceae	best_hit	`b: ASV26:f__Muribaculaceae`~Microbiome	-0.322003	0.104203	-3.09017	0.00664299	0.126412
176	MicrobiomeB6+L.reuteri	b: ASV27:f__Muribaculaceae	best_hit	`b: ASV27:f__Muribaculaceae`~Microbiome	-0.39102	0.117011	-3.34174	0.00386538	0.0924343
177	MicrobiomeB6+L.reuteri	b: ASV28:f__Muribaculaceae	best_hit	`b: ASV28:f__Muribaculaceae`~Microbiome	-2.49484	1.07656	-2.31742	0.0332106	0.295645
178	MicrobiomeB6+L.reuteri	b: ASV30:f__Muribaculaceae	best_hit	`b: ASV30:f__Muribaculaceae`~Microbiome	-0.559627	0.872607	-0.641328	0.529862	0.607628
179	MicrobiomeB6+L.reuteri	b: ASV31:g__Lachnospiraceae NK4A136 group	best_hit	`b: ASV31:g__Lachnospiraceae NK4A136 group`~Microbiome	-7.66473	0.914014	-8.38579	1.91099e-07	1.93437e-05
180	MicrobiomeB6+L.reuteri	b: ASV32:f__Muribaculaceae	best_hit	`b: ASV32:f__Muribaculaceae`~Microbiome	0.364685	0.209851	1.73783	0.100321	0.431371
181	MicrobiomeB6+L.reuteri	b: ASV33:g__Turicibacter	best_hit	`b: ASV33:g__Turicibacter`~Microbiome	2.16635	1.55339	1.3946	0.181096	0.431371
182	MicrobiomeB6+L.reuteri	b: ASV34:f__Muribaculaceae	best_hit	`b: ASV34:f__Muribaculaceae`~Microbiome	-0.490399	0.836083	-0.586544	0.565218	0.63708
183	MicrobiomeB6+L.reuteri	b: ASV35:f__Muribaculaceae	best_hit	`b: ASV35:f__Muribaculaceae`~Microbiome	-0.175342	0.168307	-1.0418	0.312094	0.431371
184	MicrobiomeB6+L.reuteri	b: ASV36:g__Turicibacter	best_hit	`b: ASV36:g__Turicibacter`~Microbiome	2.65836	1.43513	1.85234	0.0814214	0.431371
185	MicrobiomeB6+L.reuteri	b: ASV37:f__Muribaculaceae	best_hit	`b: ASV37:f__Muribaculaceae`~Microbiome	-0.183046	0.15667	-1.16836	0.258788	0.431371
186	MicrobiomeB6+L.reuteri	b: ASV38:f__Muribaculaceae	best_hit	`b: ASV38:f__Muribaculaceae`~Microbiome	-0.834493	0.79097	-1.05503	0.306178	0.431371
187	MicrobiomeB6+L.reuteri	b: ASV39:f__Muribaculaceae	best_hit	`b: ASV39:f__Muribaculaceae`~Microbiome	2.59715	1.00251	2.59065	0.0190447	0.231042
188	MicrobiomeB6+L.reuteri	b: ASV41:g__Lachnospiraceae NK4A136 group	best_hit	`b: ASV41:g__Lachnospiraceae NK4A136 group`~Microbiome	-7.18199	0.855879	-8.39136	1.8935e-07	1.93437e-05
189	MicrobiomeB6+L.reuteri	b: ASV42:g__Alistipes	best_hit	`b: ASV42:g__Alistipes`~Microbiome	2.34904	1.73455	1.35427	0.193381	0.431371
190	MicrobiomeB6+L.reuteri	b: ASV43:f__Muribaculaceae	best_hit	`b: ASV43:f__Muribaculaceae`~Microbiome	0.0973835	0.158427	0.61469	0.546899	0.621066
191	MicrobiomeB6+L.reuteri	b: ASV44:johnsonii	best_hit	`b: ASV44:johnsonii`~Microbiome	-4.32878	1.40752	-3.07547	0.0068553	0.126412
192	MicrobiomeB6+L.reuteri	b: ASV45:g__Ligilactobacillus	best_hit	`b: ASV45:g__Ligilactobacillus`~Microbiome	-1.34773	1.4842	-0.908056	0.376542	0.452046
193	MicrobiomeB6+L.reuteri	b: ASV46:f__Muribaculaceae	best_hit	`b: ASV46:f__Muribaculaceae`~Microbiome	-1.79551	0.999243	-1.79686	0.0901462	0.431371
194	MicrobiomeB6+L.reuteri	b: ASV47:g__Parasutterella	best_hit	`b: ASV47:g__Parasutterella`~Microbiome	-1.5457	1.06575	-1.45034	0.165165	0.431371
195	MicrobiomeB6+L.reuteri	b: ASV48:f__Muribaculaceae	best_hit	`b: ASV48:f__Muribaculaceae`~Microbiome	-0.0724035	0.165391	-0.437773	0.667062	0.739221
196	MicrobiomeB6+L.reuteri	b: ASV49:f__Muribaculaceae	best_hit	`b: ASV49:f__Muribaculaceae`~Microbiome	-0.281823	0.148845	-1.89339	0.0754548	0.42944
197	MicrobiomeB6+L.reuteri	b: ASV50:f__Muribaculaceae	best_hit	`b: ASV50:f__Muribaculaceae`~Microbiome	-0.316317	0.135494	-2.33454	0.0320904	0.295645
198	MicrobiomeB6+L.reuteri	b: ASV51:f__Muribaculaceae	best_hit	`b: ASV51:f__Muribaculaceae`~Microbiome	-2.39112	1.17303	-2.03841	0.0573758	0.348029
199	MicrobiomeB6+L.reuteri	b: ASV52:f__Muribaculaceae	best_hit	`b: ASV52:f__Muribaculaceae`~Microbiome	1.05376	0.790423	1.33315	0.200072	0.431371
200	MicrobiomeB6+L.reuteri	b: ASV53:f__Muribaculaceae	best_hit	`b: ASV53:f__Muribaculaceae`~Microbiome	-0.664082	0.840915	-0.789714	0.440572	0.519446
201	MicrobiomeB6+L.reuteri	b: ASV54:g__Lachnospiraceae NK4A136 group	best_hit	`b: ASV54:g__Lachnospiraceae NK4A136 group`~Microbiome	-3.54063	1.32614	-2.66988	0.0161583	0.204228
202	MicrobiomeB6+L.reuteri	b: ASV55:f__Muribaculaceae	best_hit	`b: ASV55:f__Muribaculaceae`~Microbiome	-1.06188	0.762992	-1.39174	0.181946	0.431371
203	MicrobiomeB6+L.reuteri	b: ASV56:f__Muribaculaceae	best_hit	`b: ASV56:f__Muribaculaceae`~Microbiome	1.57197	1.04687	1.50159	0.151548	0.431371
204	MicrobiomeB6+L.reuteri	b: ASV57:f__Muribaculaceae	best_hit	`b: ASV57:f__Muribaculaceae`~Microbiome	2.33597	0.987095	2.36651	0.0300936	0.295645
205	MicrobiomeB6+L.reuteri	b: ASV58:g__Turicibacter	best_hit	`b: ASV58:g__Turicibacter`~Microbiome	1.21384	1.34844	0.900176	0.380602	0.455733
206	MicrobiomeB6+L.reuteri	b: ASV59:f__Muribaculaceae	best_hit	`b: ASV59:f__Muribaculaceae`~Microbiome	-1.34449	1.41884	-0.947596	0.356612	0.431371
207	MicrobiomeB6+L.reuteri	b: ASV60:f__Muribaculaceae	best_hit	`b: ASV60:f__Muribaculaceae`~Microbiome	-2.39431	1.12868	-2.12133	0.048895	0.33161
208	MicrobiomeB6+L.reuteri	b: ASV62:g__Parasutterella	best_hit	`b: ASV62:g__Parasutterella`~Microbiome	-3.11553	1.26347	-2.46585	0.0246058	0.260912
209	MicrobiomeB6+L.reuteri	b: ASV63:f__Muribaculaceae	best_hit	`b: ASV63:f__Muribaculaceae`~Microbiome	-0.289649	0.131657	-2.20002	0.0419232	0.33161
210	MicrobiomeB6+L.reuteri	b: ASV64:f__Muribaculaceae	best_hit	`b: ASV64:f__Muribaculaceae`~Microbiome	-5.42408	1.17182	-4.62875	0.000239916	0.0110601
211	MicrobiomeB6+L.reuteri	b: ASV65:f__Muribaculaceae	best_hit	`b: ASV65:f__Muribaculaceae`~Microbiome	-0.800487	0.75767	-1.05651	0.305518	0.431371
212	MicrobiomeB6+L.reuteri	b: ASV67:f__Muribaculaceae	best_hit	`b: ASV67:f__Muribaculaceae`~Microbiome	0.311906	0.124708	2.50109	0.0228967	0.251319
213	MicrobiomeB6+L.reuteri	b: ASV69:f__Muribaculaceae	best_hit	`b: ASV69:f__Muribaculaceae`~Microbiome	2.07674	1.35457	1.53313	0.143641	0.431371
214	MicrobiomeB6+L.reuteri	b: ASV71:f__Muribaculaceae	best_hit	`b: ASV71:f__Muribaculaceae`~Microbiome	3.64612	1.68111	2.16887	0.0445655	0.33161
215	MicrobiomeB6+L.reuteri	b: ASV74:g__Lachnospiraceae NK4A136 group	best_hit	`b: ASV74:g__Lachnospiraceae NK4A136 group`~Microbiome	-4.47825	1.34532	-3.32877	0.00397527	0.0924343
216	MicrobiomeB6+L.reuteri	b: ASV75:g__Lachnospiraceae NK4A136 group	best_hit	`b: ASV75:g__Lachnospiraceae NK4A136 group`~Microbiome	-3.26516	1.22612	-2.663	0.0163914	0.204228
217	MicrobiomeB6+L.reuteri	b: ASV76:f__Muribaculaceae	best_hit	`b: ASV76:f__Muribaculaceae`~Microbiome	4.99456	1.15603	4.32046	0.000464092	0.0178289
218	MicrobiomeB6+L.reuteri	b: ASV77:f__Muribaculaceae	best_hit	`b: ASV77:f__Muribaculaceae`~Microbiome	-6.7633	0.811976	-8.32942	2.09801e-07	1.93437e-05
219	MicrobiomeB6+L.reuteri	b: ASV80:g__Alistipes	best_hit	`b: ASV80:g__Alistipes`~Microbiome	1.3895	1.38042	1.00658	0.32825	0.431371
220	MicrobiomeB6+L.reuteri	b: ASV83:rodentium	best_hit	`b: ASV83:rodentium`~Microbiome	-4.02693	1.11727	-3.60425	0.00218862	0.0720681
221	MicrobiomeB6+L.reuteri	b: ASV84:g__Ligilactobacillus	best_hit	`b: ASV84:g__Ligilactobacillus`~Microbiome	-1.43968	1.20302	-1.19672	0.24784	0.431371
222	MicrobiomeB6+L.reuteri	b: ASV85:o__Clostridia UCG-014	best_hit	`b: ASV85:o__Clostridia UCG-014`~Microbiome	5.62301	1.04644	5.37346	5.055e-05	0.00291295
223	MicrobiomeB6+L.reuteri	b: ASV87:g__Parasutterella	best_hit	`b: ASV87:g__Parasutterella`~Microbiome	-2.94033	1.43767	-2.04521	0.0566327	0.348029
224	MicrobiomeB6+L.reuteri	b: ASV88:f__Muribaculaceae	best_hit	`b: ASV88:f__Muribaculaceae`~Microbiome	-1.45311	1.69707	-0.856243	0.403772	0.479739
225	MicrobiomeB6+L.reuteri	b: ASV89:g__Lachnospiraceae NK4A136 group	best_hit	`b: ASV89:g__Lachnospiraceae NK4A136 group`~Microbiome	-4.27454	1.28285	-3.33206	0.00394714	0.0924343
226	MicrobiomeB6+L.reuteri	b: ASV90:f__Muribaculaceae	best_hit	`b: ASV90:f__Muribaculaceae`~Microbiome	-2.23584	1.23717	-1.80722	0.0884584	0.431371
227	MicrobiomeB6+L.reuteri	b: ASV92:f__Muribaculaceae	best_hit	`b: ASV92:f__Muribaculaceae`~Microbiome	-1.41384	1.41132	-1.00179	0.330494	0.431371
228	MicrobiomeB6+L.reuteri	b: ASV93:g__Oscillibacter	best_hit	`b: ASV93:g__Oscillibacter`~Microbiome	1.34032	1.31551	1.01886	0.322553	0.431371
229	MicrobiomeB6+L.reuteri	b: ASV94:g__Ligilactobacillus	best_hit	`b: ASV94:g__Ligilactobacillus`~Microbiome	-1.68956	1.20745	-1.39928	0.17971	0.431371
230	MicrobiomeB6+L.reuteri	b: ASV95:f__Muribaculaceae	best_hit	`b: ASV95:f__Muribaculaceae`~Microbiome	0.971121	1.20717	0.80446	0.432238	0.512241
231	MicrobiomeB6+L.reuteri	b: ASV96:f__Muribaculaceae	best_hit	`b: ASV96:f__Muribaculaceae`~Microbiome	-2.44253	1.04195	-2.34418	0.0314759	0.295645
232	MicrobiomeB6+L.reuteri	b: ASV101:f__Lachnospiraceae	best_hit	`b: ASV101:f__Lachnospiraceae`~Microbiome	3.25474	1.40572	2.31535	0.0333482	0.295645
233	MicrobiomeB6+L.reuteri	b: ASV102:f__Muribaculaceae	best_hit	`b: ASV102:f__Muribaculaceae`~Microbiome	1.872	1.52187	1.23006	0.235425	0.431371
234	MicrobiomeB6+L.reuteri	b: ASV103:f__Muribaculaceae	best_hit	`b: ASV103:f__Muribaculaceae`~Microbiome	-3.5264	1.43352	-2.45997	0.0249026	0.260912
235	MicrobiomeB6+L.reuteri	b: ASV104:f__Oscillospiraceae	best_hit	`b: ASV104:f__Oscillospiraceae`~Microbiome	2.00772	1.34559	1.49208	0.154004	0.431371
236	MicrobiomeB6+L.reuteri	b: ASV105:f__Muribaculaceae	best_hit	`b: ASV105:f__Muribaculaceae`~Microbiome	-0.571978	1.68017	-0.340429	0.737704	0.798313
237	MicrobiomeB6+L.reuteri	b: ASV107:g__Alistipes	best_hit	`b: ASV107:g__Alistipes`~Microbiome	0.546401	1.54697	0.353207	0.728275	0.791386
238	MicrobiomeB6+L.reuteri	b: ASV110:johnsonii	best_hit	`b: ASV110:johnsonii`~Microbiome	0.099068	1.60699	0.0616483	0.951562	0.968367
239	MicrobiomeB6+L.reuteri	b: ASV111:f__Muribaculaceae	best_hit	`b: ASV111:f__Muribaculaceae`~Microbiome	-0.0314615	1.69718	-0.0185375	0.985426	0.988583
240	MicrobiomeB6+L.reuteri	b: ASV113:f__Muribaculaceae	best_hit	`b: ASV113:f__Muribaculaceae`~Microbiome	0.921095	1.38098	0.666986	0.513733	0.593562
241	MicrobiomeB6+L.reuteri	b: ASV114:f__Muribaculaceae	best_hit	`b: ASV114:f__Muribaculaceae`~Microbiome	-2.25816	1.04903	-2.15262	0.0460043	0.33161
242	MicrobiomeB6+L.reuteri	b: ASV115:f__Muribaculaceae	best_hit	`b: ASV115:f__Muribaculaceae`~Microbiome	-2.80026	1.42716	-1.96211	0.0663331	0.387083
243	MicrobiomeB6+L.reuteri	b: ASV117:g__Lachnospiraceae NK4A136 group	best_hit	`b: ASV117:g__Lachnospiraceae NK4A136 group`~Microbiome	2.416	1.64834	1.46572	0.160977	0.431371
244	MicrobiomeB6+L.reuteri	b: ASV119:f__Lachnospiraceae	best_hit	`b: ASV119:f__Lachnospiraceae`~Microbiome	-4.17508	1.25264	-3.33302	0.00393894	0.0924343
245	MicrobiomeB6+L.reuteri	b: ASV121:g__Desulfovibrio	best_hit	`b: ASV121:g__Desulfovibrio`~Microbiome	-0.422836	1.11367	-0.379677	0.708886	0.776239
246	MicrobiomeB6+L.reuteri	b: ASV125:g__Lachnospiraceae NK4A136 group	best_hit	`b: ASV125:g__Lachnospiraceae NK4A136 group`~Microbiome	-0.830947	0.785726	-1.05755	0.305056	0.431371
247	MicrobiomeB6+L.reuteri	b: ASV126:f__Muribaculaceae	best_hit	`b: ASV126:f__Muribaculaceae`~Microbiome	0.896116	0.69564	1.28819	0.214939	0.431371
248	MicrobiomeB6+L.reuteri	b: ASV127:f__Lachnospiraceae	best_hit	`b: ASV127:f__Lachnospiraceae`~Microbiome	-0.0875024	1.59709	-0.0547888	0.956945	0.9717
249	MicrobiomeB6+L.reuteri	b: ASV129:f__Muribaculaceae	best_hit	`b: ASV129:f__Muribaculaceae`~Microbiome	4.1549	1.30283	3.18914	0.00537162	0.11792
250	MicrobiomeB6+L.reuteri	b: ASV130:g__Ligilactobacillus	best_hit	`b: ASV130:g__Ligilactobacillus`~Microbiome	-0.326804	1.20153	-0.271991	0.788905	0.837984
251	MicrobiomeB6+L.reuteri	b: ASV131:g__Parasutterella	best_hit	`b: ASV131:g__Parasutterella`~Microbiome	-2.88211	1.50817	-1.91101	0.0730161	0.420755
252	MicrobiomeB6+L.reuteri	b: ASV133:f__Muribaculaceae	best_hit	`b: ASV133:f__Muribaculaceae`~Microbiome	-1.9986	1.59132	-1.25593	0.226127	0.431371
253	MicrobiomeB6+L.reuteri	b: ASV134:johnsonii	best_hit	`b: ASV134:johnsonii`~Microbiome	0.574837	1.63572	0.351428	0.729585	0.791386
254	MicrobiomeB6+L.reuteri	b: ASV135:f__Muribaculaceae	best_hit	`b: ASV135:f__Muribaculaceae`~Microbiome	1.50335	1.49222	1.00746	0.327842	0.431371
255	MicrobiomeB6+L.reuteri	b: ASV136:f__Muribaculaceae	best_hit	`b: ASV136:f__Muribaculaceae`~Microbiome	-3.81851	1.2976	-2.94275	0.00909856	0.161324
256	MicrobiomeB6+L.reuteri	b: ASV137:f__Muribaculaceae	best_hit	`b: ASV137:f__Muribaculaceae`~Microbiome	2.48716	1.40777	1.76674	0.0952197	0.431371
257	MicrobiomeB6+L.reuteri	b: ASV139:f__Muribaculaceae	best_hit	`b: ASV139:f__Muribaculaceae`~Microbiome	-2.24721	1.41165	-1.5919	0.12983	0.431371
258	MicrobiomeB6+L.reuteri	b: ASV140:f__Muribaculaceae	best_hit	`b: ASV140:f__Muribaculaceae`~Microbiome	0.480205	1.68045	0.28576	0.778515	0.830776
259	MicrobiomeB6+L.reuteri	b: ASV141:f__Lachnospiraceae	best_hit	`b: ASV141:f__Lachnospiraceae`~Microbiome	-1.89769	1.43909	-1.31868	0.204767	0.431371
260	MicrobiomeB6+L.reuteri	b: ASV142:f__Muribaculaceae	best_hit	`b: ASV142:f__Muribaculaceae`~Microbiome	-0.773209	0.731129	-1.05755	0.305056	0.431371
261	MicrobiomeB6+L.reuteri	b: ASV144:f__Lachnospiraceae	best_hit	`b: ASV144:f__Lachnospiraceae`~Microbiome	1.57313	1.10894	1.41859	0.174093	0.431371
262	MicrobiomeB6+L.reuteri	b: ASV146:f__Muribaculaceae	best_hit	`b: ASV146:f__Muribaculaceae`~Microbiome	4.3201	1.36885	3.15601	0.00576801	0.120866
263	MicrobiomeB6+L.reuteri	b: ASV147:f__Muribaculaceae	best_hit	`b: ASV147:f__Muribaculaceae`~Microbiome	-1.86814	1.41214	-1.32292	0.203383	0.431371
264	MicrobiomeB6+L.reuteri	b: ASV149:f__Muribaculaceae	best_hit	`b: ASV149:f__Muribaculaceae`~Microbiome	-3.88727	1.24159	-3.13088	0.00608785	0.122022
265	MicrobiomeB6+L.reuteri	b: ASV150:f__Lachnospiraceae	best_hit	`b: ASV150:f__Lachnospiraceae`~Microbiome	1.5926	1.12246	1.41885	0.174016	0.431371
266	MicrobiomeB6+L.reuteri	b: ASV153:g__Lachnospiraceae NK4A136 group	best_hit	`b: ASV153:g__Lachnospiraceae NK4A136 group`~Microbiome	0.509908	1.3595	0.375069	0.712247	0.778071
267	MicrobiomeB6+L.reuteri	b: ASV154:f__Muribaculaceae	best_hit	`b: ASV154:f__Muribaculaceae`~Microbiome	1.8187	1.53093	1.18797	0.251178	0.431371
268	MicrobiomeB6+L.reuteri	b: ASV155:g__Alistipes	best_hit	`b: ASV155:g__Alistipes`~Microbiome	0.550295	1.18741	0.463441	0.648927	0.726105
269	MicrobiomeB6+L.reuteri	b: ASV157:g__Desulfovibrio	best_hit	`b: ASV157:g__Desulfovibrio`~Microbiome	2.07897	1.13377	1.83368	0.0842699	0.431371
270	MicrobiomeB6+L.reuteri	b: ASV158:f__Muribaculaceae	best_hit	`b: ASV158:f__Muribaculaceae`~Microbiome	-1.71986	1.45095	-1.18533	0.252193	0.431371
271	MicrobiomeB6+L.reuteri	b: ASV159:f__Muribaculaceae	best_hit	`b: ASV159:f__Muribaculaceae`~Microbiome	-1.84956	1.54669	-1.19581	0.248183	0.431371
272	MicrobiomeB6+L.reuteri	b: ASV163:g__Lachnospiraceae NK4A136 group	best_hit	`b: ASV163:g__Lachnospiraceae NK4A136 group`~Microbiome	6.8306	0.819382	8.33629	2.07425e-07	1.93437e-05
273	MicrobiomeB6+L.reuteri	b: ASV164:f__Muribaculaceae	best_hit	`b: ASV164:f__Muribaculaceae`~Microbiome	-4.02823	1.42912	-2.81868	0.0118308	0.183932
274	MicrobiomeB6+L.reuteri	b: ASV165:g__Anaeroplasma	best_hit	`b: ASV165:g__Anaeroplasma`~Microbiome	1.43891	1.21272	1.18652	0.251736	0.431371
275	MicrobiomeB6+L.reuteri	b: ASV166:f__Lachnospiraceae	best_hit	`b: ASV166:f__Lachnospiraceae`~Microbiome	0.865612	0.915114	0.945905	0.357449	0.431371
276	MicrobiomeB6+L.reuteri	b: ASV167:f__Muribaculaceae	best_hit	`b: ASV167:f__Muribaculaceae`~Microbiome	2.77925	1.51977	1.82874	0.0850382	0.431371
277	MicrobiomeB6+L.reuteri	b: ASV168:f__Muribaculaceae	best_hit	`b: ASV168:f__Muribaculaceae`~Microbiome	1.18649	1.53005	0.775457	0.448723	0.527707
278	MicrobiomeB6+L.reuteri	b: ASV170:f__Muribaculaceae	best_hit	`b: ASV170:f__Muribaculaceae`~Microbiome	-3.67528	1.10544	-3.32472	0.00401016	0.0924343
279	MicrobiomeB6+L.reuteri	b: ASV171:o__Clostridia vadinBB60 group	best_hit	`b: ASV171:o__Clostridia vadinBB60 group`~Microbiome	1.74018	1.51	1.15243	0.265092	0.431371
280	MicrobiomeB6+L.reuteri	b: ASV173:f__Lachnospiraceae	best_hit	`b: ASV173:f__Lachnospiraceae`~Microbiome	1.65216	1.16489	1.41829	0.174177	0.431371
281	MicrobiomeB6+L.reuteri	b: ASV175:johnsonii	best_hit	`b: ASV175:johnsonii`~Microbiome	1.44997	1.02274	1.41773	0.174338	0.431371
282	MicrobiomeB6+L.reuteri	b: ASV176:g__Colidextribacter	best_hit	`b: ASV176:g__Colidextribacter`~Microbiome	-1.38203	0.86438	-1.59887	0.128269	0.431371
283	MicrobiomeB6+L.reuteri	b: ASV177:g__L. reuteri	best_hit	`b: ASV177:g__L. reuteri`~Microbiome	6.01946	0.268639	22.4072	4.63541e-14	2.13693e-11
284	MicrobiomeB6+L.reuteri	b: ASV178:f__Lachnospiraceae	best_hit	`b: ASV178:f__Lachnospiraceae`~Microbiome	-0.564241	1.24128	-0.454563	0.655174	0.730295
285	MicrobiomeB6+L.reuteri	b: ASV179:g__Lachnospiraceae NK4A136 group	best_hit	`b: ASV179:g__Lachnospiraceae NK4A136 group`~Microbiome	-0.16358	1.08003	-0.151459	0.881396	0.925566
286	MicrobiomeB6+L.reuteri	b: ASV180:f__Muribaculaceae	best_hit	`b: ASV180:f__Muribaculaceae`~Microbiome	-0.743208	1.12052	-0.663268	0.516053	0.594479
287	MicrobiomeB6+L.reuteri	b: ASV183:f__Muribaculaceae	best_hit	`b: ASV183:f__Muribaculaceae`~Microbiome	3.34412	1.40204	2.38518	0.0289814	0.295645
288	MicrobiomeB6+L.reuteri	b: ASV185:f__Muribaculaceae	best_hit	`b: ASV185:f__Muribaculaceae`~Microbiome	-1.63004	1.48631	-1.0967	0.288065	0.431371
289	MicrobiomeB6+L.reuteri	b: ASV186:f__Muribaculaceae	best_hit	`b: ASV186:f__Muribaculaceae`~Microbiome	3.25244	1.38895	2.34166	0.0316357	0.295645
290	MicrobiomeB6+L.reuteri	b: ASV188:f__Muribaculaceae	best_hit	`b: ASV188:f__Muribaculaceae`~Microbiome	3.68206	1.30149	2.8291	0.0115736	0.183932
291	MicrobiomeB6+L.reuteri	b: ASV190:f__Muribaculaceae	best_hit	`b: ASV190:f__Muribaculaceae`~Microbiome	-0.830715	1.18214	-0.702724	0.49174	0.573718
292	MicrobiomeB6+L.reuteri	b: ASV191:f__Muribaculaceae	best_hit	`b: ASV191:f__Muribaculaceae`~Microbiome	0.834834	1.35838	0.614582	0.546969	0.621066
293	MicrobiomeB6+L.reuteri	b: ASV192:f__Muribaculaceae	best_hit	`b: ASV192:f__Muribaculaceae`~Microbiome	-1.3803	0.864794	-1.5961	0.128886	0.431371
294	MicrobiomeB6+L.reuteri	b: ASV194:f__Muribaculaceae	best_hit	`b: ASV194:f__Muribaculaceae`~Microbiome	1.71024	1.47549	1.1591	0.262437	0.431371
295	MicrobiomeB6+L.reuteri	b: ASV195:g__Oscillibacter	best_hit	`b: ASV195:g__Oscillibacter`~Microbiome	-1.41529	0.970453	-1.45838	0.162965	0.431371
296	MicrobiomeB6+L.reuteri	b: ASV196:g__Lachnospiraceae NK4A136 group	best_hit	`b: ASV196:g__Lachnospiraceae NK4A136 group`~Microbiome	2.71272	1.46253	1.85482	0.0810505	0.431371
297	MicrobiomeB6+L.reuteri	b: ASV198:f__Muribaculaceae	best_hit	`b: ASV198:f__Muribaculaceae`~Microbiome	-1.45634	0.912457	-1.59606	0.128896	0.431371
298	MicrobiomeB6+L.reuteri	b: ASV200:f__Muribaculaceae	best_hit	`b: ASV200:f__Muribaculaceae`~Microbiome	1.97109	1.36723	1.44167	0.167564	0.431371
299	MicrobiomeB6+L.reuteri	b: ASV201:g__Desulfovibrio	best_hit	`b: ASV201:g__Desulfovibrio`~Microbiome	0.255996	0.927539	0.275995	0.785879	0.836698
300	MicrobiomeB6+L.reuteri	b: ASV203:f__Lachnospiraceae	best_hit	`b: ASV203:f__Lachnospiraceae`~Microbiome	-1.28393	0.806692	-1.5916	0.129897	0.431371
301	MicrobiomeB6+L.reuteri	b: ASV206:f__Muribaculaceae	best_hit	`b: ASV206:f__Muribaculaceae`~Microbiome	-0.0220176	1.27645	-0.0172491	0.986439	0.988583
302	MicrobiomeB6+L.reuteri	b: ASV209:g__Lachnospiraceae NK4A136 group	best_hit	`b: ASV209:g__Lachnospiraceae NK4A136 group`~Microbiome	2.8926	1.37738	2.10007	0.0509532	0.33161
303	MicrobiomeB6+L.reuteri	b: ASV211:f__Lachnospiraceae	best_hit	`b: ASV211:f__Lachnospiraceae`~Microbiome	1.04322	0.739436	1.41084	0.176331	0.431371
304	MicrobiomeB6+L.reuteri	b: ASV212:g__Oscillibacter	best_hit	`b: ASV212:g__Oscillibacter`~Microbiome	1.74924	0.959769	1.82256	0.0860081	0.431371
305	MicrobiomeB6+L.reuteri	b: ASV215:g__Lachnospiraceae NK4A136 group	best_hit	`b: ASV215:g__Lachnospiraceae NK4A136 group`~Microbiome	3.71281	1.31981	2.81314	0.0119695	0.183932
306	MicrobiomeB6+L.reuteri	b: ASV216:f__Muribaculaceae	best_hit	`b: ASV216:f__Muribaculaceae`~Microbiome	1.71798	1.43232	1.19944	0.246808	0.431371
307	MicrobiomeB6+L.reuteri	b: ASV218:g__Lachnospiraceae NK4A136 group	best_hit	`b: ASV218:g__Lachnospiraceae NK4A136 group`~Microbiome	1.6435	1.15998	1.41683	0.174598	0.431371
308	MicrobiomeB6+L.reuteri	b: ASV219:f__Muribaculaceae	best_hit	`b: ASV219:f__Muribaculaceae`~Microbiome	-2.74184	1.16625	-2.35099	0.0310481	0.295645
309	MicrobiomeB6+L.reuteri	b: ASV221:f__Muribaculaceae	best_hit	`b: ASV221:f__Muribaculaceae`~Microbiome	0.416608	1.44016	0.289279	0.775866	0.829871
310	MicrobiomeB6+L.reuteri	b: ASV223:f__Muribaculaceae	best_hit	`b: ASV223:f__Muribaculaceae`~Microbiome	0.53758	1.05865	0.507799	0.618119	0.695007
311	MicrobiomeB6+L.reuteri	b: ASV224:f__Muribaculaceae	best_hit	`b: ASV224:f__Muribaculaceae`~Microbiome	3.8695	1.42698	2.71166	0.0148099	0.204228
312	MicrobiomeB6+L.reuteri	b: ASV226:g__Colidextribacter	best_hit	`b: ASV226:g__Colidextribacter`~Microbiome	0.738976	0.781237	0.945905	0.357449	0.431371
313	MicrobiomeB6+L.reuteri	b: ASV227:g__Shuttleworthia	best_hit	`b: ASV227:g__Shuttleworthia`~Microbiome	2.17853	1.19148	1.82842	0.0850873	0.431371
314	MicrobiomeB6+L.reuteri	b: ASV228:g__Prevotellaceae UCG-001	best_hit	`b: ASV228:g__Prevotellaceae UCG-001`~Microbiome	-0.802339	0.758674	-1.05755	0.305056	0.431371
315	MicrobiomeB6+L.reuteri	b: ASV229:f__Muribaculaceae	best_hit	`b: ASV229:f__Muribaculaceae`~Microbiome	1.97454	1.31375	1.50299	0.151192	0.431371
316	MicrobiomeB6+L.reuteri	b: ASV230:g__Prevotellaceae UCG-001	best_hit	`b: ASV230:g__Prevotellaceae UCG-001`~Microbiome	-0.929345	0.878768	-1.05755	0.305056	0.431371
317	MicrobiomeB6+L.reuteri	b: ASV233:g__Colidextribacter	best_hit	`b: ASV233:g__Colidextribacter`~Microbiome	0.745025	0.787632	0.945905	0.357449	0.431371
318	MicrobiomeB6+L.reuteri	b: ASV234:g__Lachnospiraceae UCG-001	best_hit	`b: ASV234:g__Lachnospiraceae UCG-001`~Microbiome	0.443732	1.07562	0.412537	0.685102	0.753775
319	MicrobiomeB6+L.reuteri	b: ASV239:f__Muribaculaceae	best_hit	`b: ASV239:f__Muribaculaceae`~Microbiome	2.76344	1.3754	2.0092	0.0606676	0.358561
320	MicrobiomeB6+L.reuteri	b: ASV241:f__Muribaculaceae	best_hit	`b: ASV241:f__Muribaculaceae`~Microbiome	3.24421	1.14742	2.82739	0.0116155	0.183932
321	MicrobiomeB6+L.reuteri	b: ASV243:f__Muribaculaceae	best_hit	`b: ASV243:f__Muribaculaceae`~Microbiome	-0.742206	0.996287	-0.744972	0.466464	0.547175
322	MicrobiomeB6+L.reuteri	b: ASV244:g__Lachnospiraceae UCG-001	best_hit	`b: ASV244:g__Lachnospiraceae UCG-001`~Microbiome	-1.93143	0.913249	-2.1149	0.0495097	0.33161
323	MicrobiomeB6+L.reuteri	b: ASV246:f__Lachnospiraceae	best_hit	`b: ASV246:f__Lachnospiraceae`~Microbiome	0.361053	0.381701	0.945905	0.357449	0.431371
324	MicrobiomeB6+L.reuteri	b: ASV251:f__Muribaculaceae	best_hit	`b: ASV251:f__Muribaculaceae`~Microbiome	-1.5893	1.30767	-1.21536	0.240838	0.431371
325	MicrobiomeB6+L.reuteri	b: ASV254:f__Muribaculaceae	best_hit	`b: ASV254:f__Muribaculaceae`~Microbiome	-0.147646	1.34426	-0.109835	0.913827	0.944561
326	MicrobiomeB6+L.reuteri	b: ASV256:f__Muribaculaceae	best_hit	`b: ASV256:f__Muribaculaceae`~Microbiome	-0.848386	1.28236	-0.661583	0.517106	0.594479
327	MicrobiomeB6+L.reuteri	b: ASV257:o__Clostridia UCG-014	best_hit	`b: ASV257:o__Clostridia UCG-014`~Microbiome	1.56326	1.10217	1.41835	0.17416	0.431371
328	MicrobiomeB6+L.reuteri	b: ASV258:g__Oscillibacter	best_hit	`b: ASV258:g__Oscillibacter`~Microbiome	-2.1692	1.02699	-2.11219	0.0497701	0.33161
329	MicrobiomeB6+L.reuteri	b: ASV264:f__Oscillospiraceae	best_hit	`b: ASV264:f__Oscillospiraceae`~Microbiome	0.691631	0.731184	0.945905	0.357449	0.431371
330	MicrobiomeB6+L.reuteri	b: ASV265:o__Clostridia UCG-014	best_hit	`b: ASV265:o__Clostridia UCG-014`~Microbiome	2.0916	1.17617	1.77831	0.0932414	0.431371
331	MicrobiomeB6+L.reuteri	b: ASV268:f__Lachnospiraceae	best_hit	`b: ASV268:f__Lachnospiraceae`~Microbiome	3.40759	0.990954	3.4387	0.0031339	0.0924343
332	MicrobiomeB6+L.reuteri	b: ASV269:f__Muribaculaceae	best_hit	`b: ASV269:f__Muribaculaceae`~Microbiome	3.4419	1.3526	2.54466	0.0209388	0.24132
333	MicrobiomeB6+L.reuteri	b: ASV271:g__Lachnospiraceae NK4A136 group	best_hit	`b: ASV271:g__Lachnospiraceae NK4A136 group`~Microbiome	0.845848	0.89422	0.945905	0.357449	0.431371
334	MicrobiomeB6+L.reuteri	b: ASV274:g__Prevotellaceae UCG-001	best_hit	`b: ASV274:g__Prevotellaceae UCG-001`~Microbiome	-0.88818	0.839843	-1.05755	0.305056	0.431371
335	MicrobiomeB6+L.reuteri	b: ASV275:f__Lachnospiraceae	best_hit	`b: ASV275:f__Lachnospiraceae`~Microbiome	0.879834	0.93015	0.945905	0.357449	0.431371
336	MicrobiomeB6+L.reuteri	b: ASV280:f__Lachnospiraceae	best_hit	`b: ASV280:f__Lachnospiraceae`~Microbiome	0.677306	1.35619	0.499419	0.623886	0.699784
337	MicrobiomeB6+L.reuteri	b: ASV281:f__Muribaculaceae	best_hit	`b: ASV281:f__Muribaculaceae`~Microbiome	0.493196	1.57245	0.313647	0.757605	0.814116
338	MicrobiomeB6+L.reuteri	b: ASV282:f__Lachnospiraceae	best_hit	`b: ASV282:f__Lachnospiraceae`~Microbiome	-0.789908	0.746919	-1.05755	0.305056	0.431371
339	MicrobiomeB6+L.reuteri	b: ASV283:f__Muribaculaceae	best_hit	`b: ASV283:f__Muribaculaceae`~Microbiome	1.85098	1.29187	1.4328	0.170049	0.431371
340	MicrobiomeB6+L.reuteri	b: ASV284:f__Lachnospiraceae	best_hit	`b: ASV284:f__Lachnospiraceae`~Microbiome	-1.48416	0.929724	-1.59635	0.128831	0.431371
341	MicrobiomeB6+L.reuteri	b: ASV285:f__Lachnospiraceae	best_hit	`b: ASV285:f__Lachnospiraceae`~Microbiome	1.43045	1.00934	1.41722	0.174486	0.431371
342	MicrobiomeB6+L.reuteri	b: ASV287:f__Muribaculaceae	best_hit	`b: ASV287:f__Muribaculaceae`~Microbiome	-1.51399	1.20486	-1.25657	0.225901	0.431371
343	MicrobiomeB6+L.reuteri	b: ASV288:g__Roseburia	best_hit	`b: ASV288:g__Roseburia`~Microbiome	-2.01047	0.996742	-2.01705	0.0597666	0.357823
344	MicrobiomeB6+L.reuteri	b: ASV289:g__Marvinbryantia	best_hit	`b: ASV289:g__Marvinbryantia`~Microbiome	-2.48573	1.18842	-2.09163	0.0517917	0.33161
345	MicrobiomeB6+L.reuteri	b: ASV290:f__Muribaculaceae	best_hit	`b: ASV290:f__Muribaculaceae`~Microbiome	-1.43085	0.896806	-1.59549	0.129023	0.431371
346	MicrobiomeB6+L.reuteri	b: ASV291:f__Muribaculaceae	best_hit	`b: ASV291:f__Muribaculaceae`~Microbiome	-1.95142	0.924186	-2.11151	0.0498365	0.33161
347	MicrobiomeB6+L.reuteri	b: ASV292:g__Desulfovibrio	best_hit	`b: ASV292:g__Desulfovibrio`~Microbiome	0.774598	0.818896	0.945905	0.357449	0.431371
348	MicrobiomeB6+L.reuteri	b: ASV294:g__Lachnospiraceae NK4A136 group	best_hit	`b: ASV294:g__Lachnospiraceae NK4A136 group`~Microbiome	-0.0671812	0.915472	-0.0733842	0.942357	0.961121
349	MicrobiomeB6+L.reuteri	b: ASV295:f__Lachnospiraceae	best_hit	`b: ASV295:f__Lachnospiraceae`~Microbiome	-0.681888	0.644778	-1.05755	0.305056	0.431371
350	MicrobiomeB6+L.reuteri	b: ASV296:choerinum	best_hit	`b: ASV296:choerinum`~Microbiome	-1.2611	0.789464	-1.59742	0.128592	0.431371
351	MicrobiomeB6+L.reuteri	b: ASV297:f__Muribaculaceae	best_hit	`b: ASV297:f__Muribaculaceae`~Microbiome	-2.01046	1.44053	-1.39564	0.180786	0.431371
352	MicrobiomeB6+L.reuteri	b: ASV298:f__Muribaculaceae	best_hit	`b: ASV298:f__Muribaculaceae`~Microbiome	1.42218	1.0052	1.41483	0.175175	0.431371
353	MicrobiomeB6+L.reuteri	b: ASV299:g__[Ruminococcus] gnavus group	best_hit	`b: ASV299:g__[Ruminococcus] gnavus group`~Microbiome	0.0477143	1.05832	0.0450848	0.964565	0.977285
354	MicrobiomeB6+L.reuteri	b: ASV300:f__Muribaculaceae	best_hit	`b: ASV300:f__Muribaculaceae`~Microbiome	4.50809	1.04042	4.33293	0.000451803	0.0178289
355	MicrobiomeB6+L.reuteri	b: ASV303:f__Lachnospiraceae	best_hit	`b: ASV303:f__Lachnospiraceae`~Microbiome	-1.43316	1.11537	-1.28492	0.216051	0.431371
356	MicrobiomeB6+L.reuteri	b: ASV304:f__Lachnospiraceae	best_hit	`b: ASV304:f__Lachnospiraceae`~Microbiome	-0.947823	0.89624	-1.05755	0.305056	0.431371
357	MicrobiomeB6+L.reuteri	b: ASV305:f__Muribaculaceae	best_hit	`b: ASV305:f__Muribaculaceae`~Microbiome	0.664391	0.702386	0.945905	0.357449	0.431371
358	MicrobiomeB6+L.reuteri	b: ASV306:g__A2	best_hit	`b: ASV306:g__A2`~Microbiome	-1.04755	0.667204	-1.57005	0.134828	0.431371
359	MicrobiomeB6+L.reuteri	b: ASV307:f__Lachnospiraceae	best_hit	`b: ASV307:f__Lachnospiraceae`~Microbiome	0.752356	0.795382	0.945905	0.357449	0.431371
360	MicrobiomeB6+L.reuteri	b: ASV310:f__Lachnospiraceae	best_hit	`b: ASV310:f__Lachnospiraceae`~Microbiome	-1.675	1.04789	-1.59845	0.128363	0.431371
361	MicrobiomeB6+L.reuteri	b: ASV311:f__Muribaculaceae	best_hit	`b: ASV311:f__Muribaculaceae`~Microbiome	3.2849	1.30526	2.51666	0.0221779	0.249366
362	MicrobiomeB6+L.reuteri	b: ASV314:f__Muribaculaceae	best_hit	`b: ASV314:f__Muribaculaceae`~Microbiome	-0.602965	0.570151	-1.05755	0.305056	0.431371
363	MicrobiomeB6+L.reuteri	b: ASV315:g__GCA-900066575	best_hit	`b: ASV315:g__GCA-900066575`~Microbiome	0.6608	0.69859	0.945905	0.357449	0.431371
364	MicrobiomeB6+L.reuteri	b: ASV322:f__Muribaculaceae	best_hit	`b: ASV322:f__Muribaculaceae`~Microbiome	1.21625	1.39366	0.872706	0.394983	0.471729
365	MicrobiomeB6+L.reuteri	b: ASV324:f__Lachnospiraceae	best_hit	`b: ASV324:f__Lachnospiraceae`~Microbiome	0.727166	0.768751	0.945905	0.357449	0.431371
366	MicrobiomeB6+L.reuteri	b: ASV326:f__Muribaculaceae	best_hit	`b: ASV326:f__Muribaculaceae`~Microbiome	-0.755888	0.714751	-1.05755	0.305056	0.431371
367	MicrobiomeB6+L.reuteri	b: ASV327:g__Anaeroplasma	best_hit	`b: ASV327:g__Anaeroplasma`~Microbiome	0.0942567	1.10219	0.0855174	0.932849	0.955999
368	MicrobiomeB6+L.reuteri	b: ASV328:f__Oscillospiraceae	best_hit	`b: ASV328:f__Oscillospiraceae`~Microbiome	-0.020117	0.882672	-0.022791	0.982082	0.988515
369	MicrobiomeB6+L.reuteri	b: ASV329:g__Colidextribacter	best_hit	`b: ASV329:g__Colidextribacter`~Microbiome	0.761689	1.0449	0.728959	0.475951	0.556886
370	MicrobiomeB6+L.reuteri	b: ASV333:g__Colidextribacter	best_hit	`b: ASV333:g__Colidextribacter`~Microbiome	1.45229	1.02372	1.41865	0.174075	0.431371
371	MicrobiomeB6+L.reuteri	b: ASV334:o__Clostridia vadinBB60 group	best_hit	`b: ASV334:o__Clostridia vadinBB60 group`~Microbiome	1.00687	1.26329	0.79702	0.43643	0.515883
372	MicrobiomeB6+L.reuteri	b: ASV335:f__Oscillospiraceae	best_hit	`b: ASV335:f__Oscillospiraceae`~Microbiome	-1.87845	0.891891	-2.10614	0.0503573	0.33161
373	MicrobiomeB6+L.reuteri	b: ASV336:g__Oscillibacter	best_hit	`b: ASV336:g__Oscillibacter`~Microbiome	0.55107	0.582585	0.945905	0.357449	0.431371
374	MicrobiomeB6+L.reuteri	b: ASV338:g__Ruminococcus	best_hit	`b: ASV338:g__Ruminococcus`~Microbiome	-2.50725	1.18756	-2.11127	0.0498595	0.33161
375	MicrobiomeB6+L.reuteri	b: ASV339:f__Lachnospiraceae	best_hit	`b: ASV339:f__Lachnospiraceae`~Microbiome	-2.78581	1.04475	-2.66649	0.016273	0.204228
376	MicrobiomeB6+L.reuteri	b: ASV340:g__Lachnospiraceae NK4A136 group	best_hit	`b: ASV340:g__Lachnospiraceae NK4A136 group`~Microbiome	-0.148664	1.26655	-0.117377	0.907937	0.9427
377	MicrobiomeB6+L.reuteri	b: ASV341:g__Lachnospiraceae NK4A136 group	best_hit	`b: ASV341:g__Lachnospiraceae NK4A136 group`~Microbiome	-0.174409	1.27782	-0.136489	0.893038	0.934637
378	MicrobiomeB6+L.reuteri	b: ASV353:f__Lachnospiraceae	best_hit	`b: ASV353:f__Lachnospiraceae`~Microbiome	-0.797919	0.754495	-1.05755	0.305056	0.431371
379	MicrobiomeB6+L.reuteri	b: ASV356:f__Oscillospiraceae	best_hit	`b: ASV356:f__Oscillospiraceae`~Microbiome	0.59731	0.63147	0.945905	0.357449	0.431371
380	MicrobiomeB6+L.reuteri	b: ASV361:g__Oscillibacter	best_hit	`b: ASV361:g__Oscillibacter`~Microbiome	-0.677145	0.640294	-1.05755	0.305056	0.431371
381	MicrobiomeB6+L.reuteri	b: ASV362:g__Incertae Sedis	best_hit	`b: ASV362:g__Incertae Sedis`~Microbiome	-0.4714	1.05649	-0.446192	0.661089	0.734367
382	MicrobiomeB6+L.reuteri	b: ASV363:f__Lachnospiraceae	best_hit	`b: ASV363:f__Lachnospiraceae`~Microbiome	0.688893	1.16726	0.590179	0.562834	0.635948
383	MicrobiomeB6+L.reuteri	b: ASV364:f__Muribaculaceae	best_hit	`b: ASV364:f__Muribaculaceae`~Microbiome	1.32205	0.931768	1.41886	0.174015	0.431371
384	MicrobiomeB6+L.reuteri	b: ASV365:g__Lachnospiraceae NK4A136 group	best_hit	`b: ASV365:g__Lachnospiraceae NK4A136 group`~Microbiome	-0.930324	0.879694	-1.05755	0.305056	0.431371
385	MicrobiomeB6+L.reuteri	b: ASV368:f__Muribaculaceae	best_hit	`b: ASV368:f__Muribaculaceae`~Microbiome	-0.102639	0.918213	-0.111781	0.912306	0.944561
386	MicrobiomeB6+L.reuteri	b: ASV372:g__Shuttleworthia	best_hit	`b: ASV372:g__Shuttleworthia`~Microbiome	1.0823	0.795173	1.36109	0.191256	0.431371
387	MicrobiomeB6+L.reuteri	b: ASV374:g__Roseburia	best_hit	`b: ASV374:g__Roseburia`~Microbiome	0.948783	1.10775	0.856495	0.403636	0.479739
388	MicrobiomeB6+L.reuteri	b: ASV376:o__Clostridia vadinBB60 group	best_hit	`b: ASV376:o__Clostridia vadinBB60 group`~Microbiome	-0.831845	0.915619	-0.908505	0.376311	0.452046
389	MicrobiomeB6+L.reuteri	b: ASV383:g__Angelakisella	best_hit	`b: ASV383:g__Angelakisella`~Microbiome	0.581859	0.830114	0.700939	0.492825	0.573718
390	MicrobiomeB6+L.reuteri	b: ASV384:g__Intestinimonas	best_hit	`b: ASV384:g__Intestinimonas`~Microbiome	-2.12333	1.0065	-2.10962	0.0500189	0.33161
391	MicrobiomeB6+L.reuteri	b: ASV387:f__Lachnospiraceae	best_hit	`b: ASV387:f__Lachnospiraceae`~Microbiome	0.679396	0.718249	0.945905	0.357449	0.431371
392	MicrobiomeB6+L.reuteri	b: ASV388:g__Colidextribacter	best_hit	`b: ASV388:g__Colidextribacter`~Microbiome	-0.226412	0.965897	-0.234406	0.81747	0.86633
393	MicrobiomeB6+L.reuteri	b: ASV397:g__Marvinbryantia	best_hit	`b: ASV397:g__Marvinbryantia`~Microbiome	-0.747176	0.706514	-1.05755	0.305056	0.431371
394	MicrobiomeB6+L.reuteri	b: ASV400:g__Lachnospiraceae NK4A136 group	best_hit	`b: ASV400:g__Lachnospiraceae NK4A136 group`~Microbiome	0.76268	0.806296	0.945905	0.357449	0.431371
395	MicrobiomeB6+L.reuteri	b: ASV401:g__A2	best_hit	`b: ASV401:g__A2`~Microbiome	-0.430035	0.406632	-1.05755	0.305056	0.431371
396	MicrobiomeB6+L.reuteri	b: ASV402:g__GCA-900066575	best_hit	`b: ASV402:g__GCA-900066575`~Microbiome	0.482943	1.06464	0.45362	0.65584	0.730295
397	MicrobiomeB6+L.reuteri	b: ASV405:o__Clostridia vadinBB60 group	best_hit	`b: ASV405:o__Clostridia vadinBB60 group`~Microbiome	-0.388126	0.367003	-1.05755	0.305056	0.431371
398	MicrobiomeB6+L.reuteri	b: ASV410:choerinum	best_hit	`b: ASV410:choerinum`~Microbiome	-2.24723	1.06976	-2.1007	0.050891	0.33161
399	MicrobiomeB6+L.reuteri	b: ASV411:g__Lachnospiraceae UCG-006	best_hit	`b: ASV411:g__Lachnospiraceae UCG-006`~Microbiome	-0.151042	0.954996	-0.15816	0.876195	0.922205
400	MicrobiomeB6+L.reuteri	b: ASV414:g__Lachnospiraceae NK4A136 group	best_hit	`b: ASV414:g__Lachnospiraceae NK4A136 group`~Microbiome	-0.568625	0.537679	-1.05755	0.305056	0.431371
401	MicrobiomeB6+L.reuteri	b: ASV417:f__Lachnospiraceae	best_hit	`b: ASV417:f__Lachnospiraceae`~Microbiome	1.36652	0.96594	1.4147	0.175211	0.431371
402	MicrobiomeB6+L.reuteri	b: ASV419:f__Lachnospiraceae	best_hit	`b: ASV419:f__Lachnospiraceae`~Microbiome	-0.690987	0.653382	-1.05755	0.305056	0.431371
403	MicrobiomeB6+L.reuteri	b: ASV424:g__Anaeroplasma	best_hit	`b: ASV424:g__Anaeroplasma`~Microbiome	1.52465	0.85005	1.7936	0.0906842	0.431371
404	MicrobiomeB6+L.reuteri	b: ASV426:g__Colidextribacter	best_hit	`b: ASV426:g__Colidextribacter`~Microbiome	0.600084	0.634402	0.945905	0.357449	0.431371
405	MicrobiomeB6+L.reuteri	b: ASV427:f__Lachnospiraceae	best_hit	`b: ASV427:f__Lachnospiraceae`~Microbiome	-0.664622	0.628452	-1.05755	0.305056	0.431371
406	MicrobiomeB6+L.reuteri	b: ASV429:f__Muribaculaceae	best_hit	`b: ASV429:f__Muribaculaceae`~Microbiome	-0.749976	0.709161	-1.05755	0.305056	0.431371
407	MicrobiomeB6+L.reuteri	b: ASV433:g__Lachnospiraceae UCG-001	best_hit	`b: ASV433:g__Lachnospiraceae UCG-001`~Microbiome	2.62481	1.19253	2.20104	0.0418389	0.33161
408	MicrobiomeB6+L.reuteri	b: ASV435:f__Lachnospiraceae	best_hit	`b: ASV435:f__Lachnospiraceae`~Microbiome	0.721812	0.763091	0.945905	0.357449	0.431371
409	MicrobiomeB6+L.reuteri	b: ASV437:choerinum	best_hit	`b: ASV437:choerinum`~Microbiome	-2.02483	0.959104	-2.11116	0.0498694	0.33161
410	MicrobiomeB6+L.reuteri	b: ASV441:f__Muribaculaceae	best_hit	`b: ASV441:f__Muribaculaceae`~Microbiome	0.151398	0.847727	0.178593	0.860368	0.909477
411	MicrobiomeB6+L.reuteri	b: ASV444:o__Clostridia vadinBB60 group	best_hit	`b: ASV444:o__Clostridia vadinBB60 group`~Microbiome	-0.548422	0.518575	-1.05755	0.305056	0.431371
412	MicrobiomeB6+L.reuteri	b: ASV445:f__Oscillospiraceae	best_hit	`b: ASV445:f__Oscillospiraceae`~Microbiome	0.659223	0.696923	0.945905	0.357449	0.431371
413	MicrobiomeB6+L.reuteri	b: ASV452:f__Lachnospiraceae	best_hit	`b: ASV452:f__Lachnospiraceae`~Microbiome	-0.808181	0.764198	-1.05755	0.305056	0.431371
414	MicrobiomeB6+L.reuteri	b: ASV453:f__Oscillospiraceae	best_hit	`b: ASV453:f__Oscillospiraceae`~Microbiome	0.0233288	0.862624	0.027044	0.97874	0.987306
415	MicrobiomeB6+L.reuteri	b: ASV455:g__Lachnospiraceae NK4A136 group	best_hit	`b: ASV455:g__Lachnospiraceae NK4A136 group`~Microbiome	1.23764	0.882589	1.40228	0.178828	0.431371
416	MicrobiomeB6+L.reuteri	b: ASV456:f__Muribaculaceae	best_hit	`b: ASV456:f__Muribaculaceae`~Microbiome	-0.6363	0.601671	-1.05755	0.305056	0.431371
417	MicrobiomeB6+L.reuteri	b: ASV457:f__Lachnospiraceae	best_hit	`b: ASV457:f__Lachnospiraceae`~Microbiome	0.658454	0.69611	0.945905	0.357449	0.431371
418	MicrobiomeB6+L.reuteri	b: ASV458:f__Muribaculaceae	best_hit	`b: ASV458:f__Muribaculaceae`~Microbiome	0.645487	0.682402	0.945905	0.357449	0.431371
419	MicrobiomeB6+L.reuteri	b: ASV460:g__Oscillibacter	best_hit	`b: ASV460:g__Oscillibacter`~Microbiome	1.85764	1.00136	1.85513	0.0810037	0.431371
420	MicrobiomeB6+L.reuteri	b: ASV463:f__Muribaculaceae	best_hit	`b: ASV463:f__Muribaculaceae`~Microbiome	-1.87452	0.889581	-2.1072	0.0502544	0.33161
421	MicrobiomeB6+L.reuteri	b: ASV465:f__Ruminococcaceae	best_hit	`b: ASV465:f__Ruminococcaceae`~Microbiome	0.472829	0.49987	0.945905	0.357449	0.431371
422	MicrobiomeB6+L.reuteri	b: ASV466:f__Oscillospiraceae	best_hit	`b: ASV466:f__Oscillospiraceae`~Microbiome	-0.657083	0.621323	-1.05755	0.305056	0.431371
423	MicrobiomeB6+L.reuteri	b: ASV472:g__Incertae Sedis	best_hit	`b: ASV472:g__Incertae Sedis`~Microbiome	-1.55803	0.750713	-2.0754	0.0534399	0.337477
424	MicrobiomeB6+L.reuteri	b: ASV474:g__Anaerotruncus	best_hit	`b: ASV474:g__Anaerotruncus`~Microbiome	0.315633	0.333684	0.945905	0.357449	0.431371
425	MicrobiomeB6+L.reuteri	b: ASV493:g__Prevotellaceae UCG-001	best_hit	`b: ASV493:g__Prevotellaceae UCG-001`~Microbiome	-0.799138	0.755647	-1.05755	0.305056	0.431371
426	MicrobiomeB6+L.reuteri	b: ASV496:g__Colidextribacter	best_hit	`b: ASV496:g__Colidextribacter`~Microbiome	-1.11109	0.908084	-1.22355	0.237811	0.431371
427	MicrobiomeB6+L.reuteri	b: ASV497:f__Muribaculaceae	best_hit	`b: ASV497:f__Muribaculaceae`~Microbiome	1.17756	0.836822	1.40718	0.177395	0.431371
428	MicrobiomeB6+L.reuteri	b: ASV499:g__Oscillibacter	best_hit	`b: ASV499:g__Oscillibacter`~Microbiome	-0.742649	0.702233	-1.05755	0.305056	0.431371
429	MicrobiomeB6+L.reuteri	b: ASV500:f__UCG-010	best_hit	`b: ASV500:f__UCG-010`~Microbiome	-2.7075	1.05471	-2.56705	0.019995	0.236351
430	MicrobiomeB6+L.reuteri	b: ASV502:f__Peptococcaceae	best_hit	`b: ASV502:f__Peptococcaceae`~Microbiome	0.0445031	0.475632	0.0935662	0.926548	0.955567
431	MicrobiomeB6+L.reuteri	b: ASV503:o__Clostridia vadinBB60 group	best_hit	`b: ASV503:o__Clostridia vadinBB60 group`~Microbiome	0.489179	0.517154	0.945905	0.357449	0.431371
432	MicrobiomeB6+L.reuteri	b: ASV511:f__Muribaculaceae	best_hit	`b: ASV511:f__Muribaculaceae`~Microbiome	0.439475	1.12506	0.390625	0.700926	0.76935
433	MicrobiomeB6+L.reuteri	b: ASV512:g__Colidextribacter	best_hit	`b: ASV512:g__Colidextribacter`~Microbiome	-1.13583	0.710492	-1.59866	0.128316	0.431371
434	MicrobiomeB6+L.reuteri	b: ASV514:f__UCG-010	best_hit	`b: ASV514:f__UCG-010`~Microbiome	0.634057	1.014	0.625303	0.540076	0.617804
435	MicrobiomeB6+L.reuteri	b: ASV515:f__Oscillospiraceae	best_hit	`b: ASV515:f__Oscillospiraceae`~Microbiome	0.0774573	0.910349	0.0850853	0.933188	0.955999
436	MicrobiomeB6+L.reuteri	b: ASV522:f__Lachnospiraceae	best_hit	`b: ASV522:f__Lachnospiraceae`~Microbiome	-0.803344	0.759625	-1.05755	0.305056	0.431371
437	MicrobiomeB6+L.reuteri	b: ASV524:g__[Ruminococcus] gnavus group	best_hit	`b: ASV524:g__[Ruminococcus] gnavus group`~Microbiome	-0.724765	0.685321	-1.05755	0.305056	0.431371
438	MicrobiomeB6+L.reuteri	b: ASV527:g__Anaerotruncus	best_hit	`b: ASV527:g__Anaerotruncus`~Microbiome	-0.652257	0.61676	-1.05755	0.305056	0.431371
439	MicrobiomeB6+L.reuteri	b: ASV535:f__Muribaculaceae	best_hit	`b: ASV535:f__Muribaculaceae`~Microbiome	1.16382	0.820365	1.41867	0.174069	0.431371
440	MicrobiomeB6+L.reuteri	b: ASV537:g__Roseburia	best_hit	`b: ASV537:g__Roseburia`~Microbiome	-0.0302869	0.800664	-0.0378272	0.970266	0.980905
441	MicrobiomeB6+L.reuteri	b: ASV541:g__Lachnospiraceae NK4A136 group	best_hit	`b: ASV541:g__Lachnospiraceae NK4A136 group`~Microbiome	0.128746	0.95269	0.135139	0.894089	0.934637
442	MicrobiomeB6+L.reuteri	b: ASV544:g__Lachnospiraceae NK4A136 group	best_hit	`b: ASV544:g__Lachnospiraceae NK4A136 group`~Microbiome	0.561471	0.593581	0.945905	0.357449	0.431371
443	MicrobiomeB6+L.reuteri	b: ASV547:g__Lachnospiraceae UCG-001	best_hit	`b: ASV547:g__Lachnospiraceae UCG-001`~Microbiome	0.566987	0.599412	0.945905	0.357449	0.431371
444	MicrobiomeB6+L.reuteri	b: ASV558:g__Anaeroplasma	best_hit	`b: ASV558:g__Anaeroplasma`~Microbiome	0.233143	0.727124	0.320637	0.752393	0.810405
445	MicrobiomeB6+L.reuteri	b: ASV566:f__Lachnospiraceae	best_hit	`b: ASV566:f__Lachnospiraceae`~Microbiome	-0.495214	0.738603	-0.670474	0.511562	0.592538
446	MicrobiomeB6+L.reuteri	b: ASV571:f__[Eubacterium] coprostanoligenes group	best_hit	`b: ASV571:f__[Eubacterium] coprostanoligenes group`~Microbiome	-0.501689	0.474386	-1.05755	0.305056	0.431371
447	MicrobiomeB6+L.reuteri	b: ASV572:f__Peptococcaceae	best_hit	`b: ASV572:f__Peptococcaceae`~Microbiome	-0.0677674	0.572328	-0.118406	0.907133	0.9427
448	MicrobiomeB6+L.reuteri	b: ASV576:g__Anaerotruncus	best_hit	`b: ASV576:g__Anaerotruncus`~Microbiome	-0.395579	0.944154	-0.418977	0.680479	0.75048
449	MicrobiomeB6+L.reuteri	b: ASV578:f__Peptococcaceae	best_hit	`b: ASV578:f__Peptococcaceae`~Microbiome	0.48048	0.507958	0.945905	0.357449	0.431371
450	MicrobiomeB6+L.reuteri	b: ASV580:g__Colidextribacter	best_hit	`b: ASV580:g__Colidextribacter`~Microbiome	0.701517	0.741636	0.945905	0.357449	0.431371
451	MicrobiomeB6+L.reuteri	b: ASV581:g__Anaerotruncus	best_hit	`b: ASV581:g__Anaerotruncus`~Microbiome	-1.07443	0.672541	-1.59757	0.128558	0.431371
452	MicrobiomeB6+L.reuteri	b: ASV582:f__Muribaculaceae	best_hit	`b: ASV582:f__Muribaculaceae`~Microbiome	-1.26928	0.794213	-1.59816	0.128427	0.431371
453	MicrobiomeB6+L.reuteri	b: ASV583:g__Lachnospiraceae NK4A136 group	best_hit	`b: ASV583:g__Lachnospiraceae NK4A136 group`~Microbiome	-0.687348	0.649941	-1.05755	0.305056	0.431371
454	MicrobiomeB6+L.reuteri	b: ASV587:g__[Eubacterium] siraeum group	best_hit	`b: ASV587:g__[Eubacterium] siraeum group`~Microbiome	-0.921648	0.601562	-1.53209	0.143897	0.431371
455	MicrobiomeB6+L.reuteri	b: ASV588:f__Lachnospiraceae	best_hit	`b: ASV588:f__Lachnospiraceae`~Microbiome	0.694251	0.733954	0.945905	0.357449	0.431371
456	MicrobiomeB6+L.reuteri	b: ASV589:g__Enterorhabdus	best_hit	`b: ASV589:g__Enterorhabdus`~Microbiome	-0.768469	0.605022	-1.27015	0.221141	0.431371
457	MicrobiomeB6+L.reuteri	b: ASV593:f__UCG-010	best_hit	`b: ASV593:f__UCG-010`~Microbiome	-1.29476	0.81045	-1.59758	0.128556	0.431371
458	MicrobiomeB6+L.reuteri	b: ASV597:g__Enterorhabdus	best_hit	`b: ASV597:g__Enterorhabdus`~Microbiome	-0.19552	0.584107	-0.334733	0.741921	0.800997
459	MicrobiomeB6+L.reuteri	b: ASV598:g__A2	best_hit	`b: ASV598:g__A2`~Microbiome	-1.81477	0.864861	-2.09833	0.0511246	0.33161
460	MicrobiomeB6+L.reuteri	b: ASV600:g__Shuttleworthia	best_hit	`b: ASV600:g__Shuttleworthia`~Microbiome	0.569328	0.601887	0.945905	0.357449	0.431371
461	MicrobiomeB6+L.reuteri	b: ASV602:g__Roseburia	best_hit	`b: ASV602:g__Roseburia`~Microbiome	0.455807	0.481873	0.945905	0.357449	0.431371
462	MicrobiomeB6+L.reuteri	b: ASV603:f__Lachnospiraceae	best_hit	`b: ASV603:f__Lachnospiraceae`~Microbiome	0.465274	0.491883	0.945905	0.357449	0.431371
463	MicrobiomeB6+L.reuteri	b: ASV606:g__Oscillibacter	best_hit	`b: ASV606:g__Oscillibacter`~Microbiome	0.543035	0.57409	0.945905	0.357449	0.431371
464	MicrobiomeB6+L.reuteri	b: ASV610:f__Peptococcaceae	best_hit	`b: ASV610:f__Peptococcaceae`~Microbiome	1.40123	0.618758	2.26458	0.0368999	0.32096
465	MicrobiomeB6+L.reuteri	b: ASV612:f__Muribaculaceae	best_hit	`b: ASV612:f__Muribaculaceae`~Microbiome	-0.659533	0.62364	-1.05755	0.305056	0.431371
466	MicrobiomeB6+L.reuteri	b: ASV614:f__Lachnospiraceae	best_hit	`b: ASV614:f__Lachnospiraceae`~Microbiome	-0.589299	0.557229	-1.05755	0.305056	0.431371
467	MicrobiomeB6+L.reuteri	b: ASV617:g__Parasutterella	best_hit	`b: ASV617:g__Parasutterella`~Microbiome	-0.693039	0.655322	-1.05755	0.305056	0.431371
468	MicrobiomeB6+L.reuteri	b: ASV618:f__Lachnospiraceae	best_hit	`b: ASV618:f__Lachnospiraceae`~Microbiome	-0.0791769	0.976788	-0.0810585	0.936342	0.957104
469	MicrobiomeB6+L.reuteri	b: ASV622:f__Lachnospiraceae	best_hit	`b: ASV622:f__Lachnospiraceae`~Microbiome	-0.580874	0.549262	-1.05755	0.305056	0.431371
470	MicrobiomeB6+L.reuteri	b: ASV626:f__Oscillospiraceae	best_hit	`b: ASV626:f__Oscillospiraceae`~Microbiome	1.20929	0.852892	1.41787	0.174299	0.431371
471	MicrobiomeB6+L.reuteri	b: ASV630:f__Lachnospiraceae	best_hit	`b: ASV630:f__Lachnospiraceae`~Microbiome	-0.500042	0.472829	-1.05755	0.305056	0.431371
472	MicrobiomeB6+L.reuteri	b: ASV635:g__Lachnospiraceae UCG-001	best_hit	`b: ASV635:g__Lachnospiraceae UCG-001`~Microbiome	0.581501	0.614756	0.945905	0.357449	0.431371
473	MicrobiomeB6+L.reuteri	b: ASV637:f__Muribaculaceae	best_hit	`b: ASV637:f__Muribaculaceae`~Microbiome	-0.658561	1.06129	-0.620527	0.543141	0.619773
474	MicrobiomeB6+L.reuteri	b: ASV642:f__Muribaculaceae	best_hit	`b: ASV642:f__Muribaculaceae`~Microbiome	1.72989	0.931365	1.85737	0.0806694	0.431371
475	MicrobiomeB6+L.reuteri	b: ASV646:f__Oscillospiraceae	best_hit	`b: ASV646:f__Oscillospiraceae`~Microbiome	0.693285	0.732933	0.945905	0.357449	0.431371
476	MicrobiomeB6+L.reuteri	b: ASV649:f__Muribaculaceae	best_hit	`b: ASV649:f__Muribaculaceae`~Microbiome	0.408194	0.937333	0.435485	0.66869	0.739247
477	MicrobiomeB6+L.reuteri	b: ASV652:g__Marvinbryantia	best_hit	`b: ASV652:g__Marvinbryantia`~Microbiome	0.614975	0.650144	0.945905	0.357449	0.431371
478	MicrobiomeB6+L.reuteri	b: ASV655:f__Lachnospiraceae	best_hit	`b: ASV655:f__Lachnospiraceae`~Microbiome	-1.72388	0.817829	-2.10788	0.0501881	0.33161
479	MicrobiomeB6+L.reuteri	b: ASV658:f__Lachnospiraceae	best_hit	`b: ASV658:f__Lachnospiraceae`~Microbiome	-0.886225	0.837995	-1.05755	0.305056	0.431371
480	MicrobiomeB6+L.reuteri	b: ASV674:g__Ruminococcus	best_hit	`b: ASV674:g__Ruminococcus`~Microbiome	-0.731533	0.691722	-1.05755	0.305056	0.431371
481	MicrobiomeB6+L.reuteri	b: ASV686:g__A2	best_hit	`b: ASV686:g__A2`~Microbiome	-0.510201	0.482434	-1.05755	0.305056	0.431371
482	MicrobiomeB6+L.reuteri	b: ASV689:f__Lachnospiraceae	best_hit	`b: ASV689:f__Lachnospiraceae`~Microbiome	0.671433	0.709831	0.945905	0.357449	0.431371
483	MicrobiomeB6+L.reuteri	b: ASV690:g__Lachnospiraceae NK4A136 group	best_hit	`b: ASV690:g__Lachnospiraceae NK4A136 group`~Microbiome	0.614466	0.649606	0.945905	0.357449	0.431371
484	MicrobiomeB6+L.reuteri	b: ASV691:f__Ruminococcaceae	best_hit	`b: ASV691:f__Ruminococcaceae`~Microbiome	-0.067481	0.783608	-0.0861158	0.932381	0.955999
485	MicrobiomeB6+L.reuteri	b: ASV694:f__Lachnospiraceae	best_hit	`b: ASV694:f__Lachnospiraceae`~Microbiome	-0.604559	0.571658	-1.05755	0.305056	0.431371
486	MicrobiomeB6+L.reuteri	b: ASV700:f__Lachnospiraceae	best_hit	`b: ASV700:f__Lachnospiraceae`~Microbiome	0.544481	0.575619	0.945905	0.357449	0.431371
487	MicrobiomeB6+L.reuteri	b: ASV703:f__Lachnospiraceae	best_hit	`b: ASV703:f__Lachnospiraceae`~Microbiome	1.05354	0.743128	1.41772	0.174343	0.431371
488	MicrobiomeB6+L.reuteri	b: ASV704:g__[Eubacterium] xylanophilum group	best_hit	`b: ASV704:g__[Eubacterium] xylanophilum group`~Microbiome	1.02804	0.725621	1.41677	0.174614	0.431371
489	MicrobiomeB6+L.reuteri	b: ASV707:f__Lachnospiraceae	best_hit	`b: ASV707:f__Lachnospiraceae`~Microbiome	-0.385142	0.364181	-1.05755	0.305056	0.431371
490	MicrobiomeB6+L.reuteri	b: ASV708:f__[Eubacterium] coprostanoligenes group	best_hit	`b: ASV708:f__[Eubacterium] coprostanoligenes group`~Microbiome	-1.11798	0.706283	-1.58291	0.131868	0.431371
491	MicrobiomeB6+L.reuteri	b: ASV712:f__Lachnospiraceae	best_hit	`b: ASV712:f__Lachnospiraceae`~Microbiome	0.630482	0.666538	0.945905	0.357449	0.431371
492	MicrobiomeB6+L.reuteri	b: ASV719:o__Clostridia vadinBB60 group	best_hit	`b: ASV719:o__Clostridia vadinBB60 group`~Microbiome	0.165043	0.560529	0.294441	0.771986	0.82764
493	MicrobiomeB6+L.reuteri	b: ASV724:g__GCA-900066575	best_hit	`b: ASV724:g__GCA-900066575`~Microbiome	-0.641064	0.606176	-1.05755	0.305056	0.431371
494	MicrobiomeB6+L.reuteri	b: ASV728:f__Muribaculaceae	best_hit	`b: ASV728:f__Muribaculaceae`~Microbiome	-0.608215	0.575115	-1.05755	0.305056	0.431371
495	MicrobiomeB6+L.reuteri	b: ASV730:g__Ruminococcus	best_hit	`b: ASV730:g__Ruminococcus`~Microbiome	-0.688713	0.651232	-1.05755	0.305056	0.431371
496	MicrobiomeB6+L.reuteri	b: ASV733:f__Lachnospiraceae	best_hit	`b: ASV733:f__Lachnospiraceae`~Microbiome	-0.652257	0.61676	-1.05755	0.305056	0.431371
497	MicrobiomeB6+L.reuteri	b: ASV738:g__Parasutterella	best_hit	`b: ASV738:g__Parasutterella`~Microbiome	-0.648443	0.613153	-1.05755	0.305056	0.431371
498	MicrobiomeB6+L.reuteri	b: ASV742:g__[Eubacterium] nodatum group	best_hit	`b: ASV742:g__[Eubacterium] nodatum group`~Microbiome	1.02257	0.953588	1.07234	0.298555	0.431371
499	MicrobiomeB6+L.reuteri	b: ASV749:f__Oscillospiraceae	best_hit	`b: ASV749:f__Oscillospiraceae`~Microbiome	0.585723	0.619219	0.945905	0.357449	0.431371
500	MicrobiomeB6+L.reuteri	b: ASV757:g__Anaeroplasma	best_hit	`b: ASV757:g__Anaeroplasma`~Microbiome	0.415633	0.439403	0.945905	0.357449	0.431371
501	MicrobiomeB6+L.reuteri	b: ASV771:f__[Eubacterium] coprostanoligenes group	best_hit	`b: ASV771:f__[Eubacterium] coprostanoligenes group`~Microbiome	-1.32585	0.829994	-1.59742	0.128593	0.431371
502	MicrobiomeB6+L.reuteri	b: ASV774:f__Ruminococcaceae	best_hit	`b: ASV774:f__Ruminococcaceae`~Microbiome	0.416732	0.440564	0.945905	0.357449	0.431371
503	MicrobiomeB6+L.reuteri	b: ASV775:f__Muribaculaceae	best_hit	`b: ASV775:f__Muribaculaceae`~Microbiome	-0.46303	0.437831	-1.05755	0.305056	0.431371
504	MicrobiomeB6+L.reuteri	b: ASV790:g__Enterorhabdus	best_hit	`b: ASV790:g__Enterorhabdus`~Microbiome	0.212511	0.224664	0.945905	0.357449	0.431371
505	MicrobiomeB6+L.reuteri	b: ASV802:g__[Eubacterium] xylanophilum group	best_hit	`b: ASV802:g__[Eubacterium] xylanophilum group`~Microbiome	0.560708	0.592774	0.945905	0.357449	0.431371
506	MicrobiomeB6+L.reuteri	b: ASV812:g__Incertae Sedis	best_hit	`b: ASV812:g__Incertae Sedis`~Microbiome	0.447675	0.473277	0.945905	0.357449	0.431371
507	MicrobiomeB6+L.reuteri	b: ASV818:f__Muribaculaceae	best_hit	`b: ASV818:f__Muribaculaceae`~Microbiome	0.656028	0.693546	0.945905	0.357449	0.431371
508	MicrobiomeB6+L.reuteri	b: ASV828:g__[Eubacterium] xylanophilum group	best_hit	`b: ASV828:g__[Eubacterium] xylanophilum group`~Microbiome	0.55107	0.582585	0.945905	0.357449	0.431371
509	MicrobiomeB6+L.reuteri	b: ASV831:g__Incertae Sedis	best_hit	`b: ASV831:g__Incertae Sedis`~Microbiome	-0.614285	0.580855	-1.05755	0.305056	0.431371
510	MicrobiomeB6+L.reuteri	b: ASV833:g__[Eubacterium] nodatum group	best_hit	`b: ASV833:g__[Eubacterium] nodatum group`~Microbiome	-0.00304787	0.70918	-0.00429774	0.996621	0.996621
511	MicrobiomeB6+L.reuteri	b: ASV847:f__Lachnospiraceae	best_hit	`b: ASV847:f__Lachnospiraceae`~Microbiome	-0.463133	0.437928	-1.05755	0.305056	0.431371
512	MicrobiomeB6+L.reuteri	b: ASV855:f__Lachnospiraceae	best_hit	`b: ASV855:f__Lachnospiraceae`~Microbiome	1.08901	0.771334	1.41185	0.176035	0.431371
513	MicrobiomeB6+L.reuteri	b: ASV871:g__Parasutterella	best_hit	`b: ASV871:g__Parasutterella`~Microbiome	-1.14769	0.719814	-1.59442	0.129263	0.431371
514	MicrobiomeB6+L.reuteri	b: ASV873:g__GCA-900066575	best_hit	`b: ASV873:g__GCA-900066575`~Microbiome	-1.24545	0.779432	-1.5979	0.128486	0.431371
515	MicrobiomeB6+L.reuteri	b: ASV883:g__Lachnospiraceae NK4A136 group	best_hit	`b: ASV883:g__Lachnospiraceae NK4A136 group`~Microbiome	-0.755672	0.714547	-1.05755	0.305056	0.431371
516	MicrobiomeB6+L.reuteri	b: ASV886:o__Clostridia vadinBB60 group	best_hit	`b: ASV886:o__Clostridia vadinBB60 group`~Microbiome	-0.514625	0.486618	-1.05755	0.305056	0.431371
517	MicrobiomeB6+L.reuteri	b: ASV893:f__Ruminococcaceae	best_hit	`b: ASV893:f__Ruminococcaceae`~Microbiome	0.139598	0.147581	0.945905	0.357449	0.431371
518	MicrobiomeB6+L.reuteri	b: ASV908:choerinum	best_hit	`b: ASV908:choerinum`~Microbiome	-0.780823	0.497261	-1.57025	0.134782	0.431371
519	MicrobiomeB6+L.reuteri	b: ASV911:g__Lachnospiraceae UCG-001	best_hit	`b: ASV911:g__Lachnospiraceae UCG-001`~Microbiome	0.412511	0.436102	0.945905	0.357449	0.431371
520	MicrobiomeB6+L.reuteri	b: ASV912:g__A2	best_hit	`b: ASV912:g__A2`~Microbiome	-0.396285	0.374718	-1.05755	0.305056	0.431371
521	MicrobiomeB6+L.reuteri	b: ASV917:f__Lachnospiraceae	best_hit	`b: ASV917:f__Lachnospiraceae`~Microbiome	-0.576784	0.545394	-1.05755	0.305056	0.431371
522	MicrobiomeB6+L.reuteri	b: ASV937:g__Lachnospiraceae UCG-006	best_hit	`b: ASV937:g__Lachnospiraceae UCG-006`~Microbiome	0.676674	0.715371	0.945905	0.357449	0.431371
523	MicrobiomeB6+L.reuteri	b: ASV945:f__Lachnospiraceae	best_hit	`b: ASV945:f__Lachnospiraceae`~Microbiome	0.546988	0.578269	0.945905	0.357449	0.431371
524	MicrobiomeB6+L.reuteri	b: ASV948:g__Ruminococcus	best_hit	`b: ASV948:g__Ruminococcus`~Microbiome	-0.412836	0.390369	-1.05755	0.305056	0.431371
525	MicrobiomeB6+L.reuteri	b: ASV957:f__Lachnospiraceae	best_hit	`b: ASV957:f__Lachnospiraceae`~Microbiome	-0.561249	0.530704	-1.05755	0.305056	0.431371
526	MicrobiomeB6+L.reuteri	b: ASV958:f__Muribaculaceae	best_hit	`b: ASV958:f__Muribaculaceae`~Microbiome	0.49731	0.525751	0.945905	0.357449	0.431371
527	MicrobiomeB6+L.reuteri	b: ASV965:f__Lachnospiraceae	best_hit	`b: ASV965:f__Lachnospiraceae`~Microbiome	0.496087	0.524457	0.945905	0.357449	0.431371
528	MicrobiomeB6+L.reuteri	b: ASV975:f__Lachnospiraceae	best_hit	`b: ASV975:f__Lachnospiraceae`~Microbiome	-0.545352	0.515673	-1.05755	0.305056	0.431371
529	MicrobiomeB6+L.reuteri	b: ASV978:f__Lachnospiraceae	best_hit	`b: ASV978:f__Lachnospiraceae`~Microbiome	0.457605	0.483775	0.945905	0.357449	0.431371
530	MicrobiomeB6+L.reuteri	b: ASV982:f__Lachnospiraceae	best_hit	`b: ASV982:f__Lachnospiraceae`~Microbiome	0.590433	0.624199	0.945905	0.357449	0.431371
531	MicrobiomeB6+L.reuteri	b: ASV984:f__Erysipelotrichaceae	best_hit	`b: ASV984:f__Erysipelotrichaceae`~Microbiome	-0.471253	0.445606	-1.05755	0.305056	0.431371
532	MicrobiomeB6+L.reuteri	b: ASV995:g__Oscillibacter	best_hit	`b: ASV995:g__Oscillibacter`~Microbiome	0.457605	0.483775	0.945905	0.357449	0.431371
533	MicrobiomeB6+L.reuteri	b: ASV1011:f__Lachnospiraceae	best_hit	`b: ASV1011:f__Lachnospiraceae`~Microbiome	0.58658	0.620125	0.945905	0.357449	0.431371
534	MicrobiomeB6+L.reuteri	b: ASV1023:f__Oscillospiraceae	best_hit	`b: ASV1023:f__Oscillospiraceae`~Microbiome	-0.692233	0.654561	-1.05755	0.305056	0.431371
535	MicrobiomeB6+L.reuteri	b: ASV1033:g__Monoglobus	best_hit	`b: ASV1033:g__Monoglobus`~Microbiome	-0.479674	0.453569	-1.05755	0.305056	0.431371
536	MicrobiomeB6+L.reuteri	b: ASV1034:g__[Eubacterium] nodatum group	best_hit	`b: ASV1034:g__[Eubacterium] nodatum group`~Microbiome	-0.486531	0.460053	-1.05755	0.305056	0.431371
537	MicrobiomeB6+L.reuteri	b: ASV1038:g__[Eubacterium] nodatum group	best_hit	`b: ASV1038:g__[Eubacterium] nodatum group`~Microbiome	0.729093	0.51429	1.41767	0.174356	0.431371
538	MicrobiomeB6+L.reuteri	b: ASV1039:g__Incertae Sedis	best_hit	`b: ASV1039:g__Incertae Sedis`~Microbiome	0.516732	0.546283	0.945905	0.357449	0.431371
539	MicrobiomeB6+L.reuteri	b: ASV1042:g__Ruminococcus	best_hit	`b: ASV1042:g__Ruminococcus`~Microbiome	-0.277015	0.261939	-1.05755	0.305056	0.431371
540	MicrobiomeB6+L.reuteri	b: ASV1044:f__Lachnospiraceae	best_hit	`b: ASV1044:f__Lachnospiraceae`~Microbiome	-0.703184	0.664916	-1.05755	0.305056	0.431371
541	MicrobiomeB6+L.reuteri	b: ASV1046:f__Ruminococcaceae	best_hit	`b: ASV1046:f__Ruminococcaceae`~Microbiome	-0.603679	0.570825	-1.05755	0.305056	0.431371
542	MicrobiomeB6+L.reuteri	b: ASV1049:g__Anaerotruncus	best_hit	`b: ASV1049:g__Anaerotruncus`~Microbiome	-0.445201	0.420972	-1.05755	0.305056	0.431371
543	MicrobiomeB6+L.reuteri	b: ASV1052:coccoides	best_hit	`b: ASV1052:coccoides`~Microbiome	-0.463133	0.437928	-1.05755	0.305056	0.431371
544	MicrobiomeB6+L.reuteri	b: ASV1053:g__Lachnospiraceae NK4A136 group	best_hit	`b: ASV1053:g__Lachnospiraceae NK4A136 group`~Microbiome	-1.15745	0.725672	-1.59501	0.129132	0.431371
545	MicrobiomeB6+L.reuteri	b: ASV1059:g__Incertae Sedis	best_hit	`b: ASV1059:g__Incertae Sedis`~Microbiome	0.322241	0.34067	0.945905	0.357449	0.431371
546	MicrobiomeB6+L.reuteri	b: ASV1065:g__Colidextribacter	best_hit	`b: ASV1065:g__Colidextribacter`~Microbiome	0.620224	0.655693	0.945905	0.357449	0.431371
547	MicrobiomeB6+L.reuteri	b: ASV1074:g__[Eubacterium] nodatum group	best_hit	`b: ASV1074:g__[Eubacterium] nodatum group`~Microbiome	-0.923037	0.586615	-1.5735	0.134029	0.431371
548	MicrobiomeB6+L.reuteri	b: ASV1094:g__GCA-900066575	best_hit	`b: ASV1094:g__GCA-900066575`~Microbiome	0.610093	0.644984	0.945905	0.357449	0.431371
549	MicrobiomeB6+L.reuteri	b: ASV1099:g__Enterorhabdus	best_hit	`b: ASV1099:g__Enterorhabdus`~Microbiome	-0.336057	0.549215	-0.611886	0.54871	0.621512
550	MicrobiomeB6+L.reuteri	b: ASV1105:g__GCA-900066575	best_hit	`b: ASV1105:g__GCA-900066575`~Microbiome	0.623771	0.659443	0.945905	0.357449	0.431371
551	MicrobiomeB6+L.reuteri	b: ASV1110:f__Ruminococcaceae	best_hit	`b: ASV1110:f__Ruminococcaceae`~Microbiome	0.595164	0.6292	0.945905	0.357449	0.431371
552	MicrobiomeB6+L.reuteri	b: ASV1116:f__Lachnospiraceae	best_hit	`b: ASV1116:f__Lachnospiraceae`~Microbiome	-0.584737	0.552914	-1.05755	0.305056	0.431371
553	MicrobiomeB6+L.reuteri	b: ASV1128:g__Roseburia	best_hit	`b: ASV1128:g__Roseburia`~Microbiome	0.588264	0.621906	0.945905	0.357449	0.431371
554	MicrobiomeB6+L.reuteri	b: ASV1130:o__Clostridia vadinBB60 group	best_hit	`b: ASV1130:o__Clostridia vadinBB60 group`~Microbiome	-0.445205	0.420976	-1.05755	0.305056	0.431371
555	MicrobiomeB6+L.reuteri	b: ASV1135:o__Clostridia UCG-014	best_hit	`b: ASV1135:o__Clostridia UCG-014`~Microbiome	-0.548422	0.518575	-1.05755	0.305056	0.431371
556	MicrobiomeB6+L.reuteri	b: ASV1136:f__Ruminococcaceae	best_hit	`b: ASV1136:f__Ruminococcaceae`~Microbiome	-0.409486	0.261967	-1.56312	0.136447	0.431371
557	MicrobiomeB6+L.reuteri	b: ASV1141:f__Peptococcaceae	best_hit	`b: ASV1141:f__Peptococcaceae`~Microbiome	-0.461789	0.436657	-1.05755	0.305056	0.431371
558	MicrobiomeB6+L.reuteri	b: ASV1148:f__Lachnospiraceae	best_hit	`b: ASV1148:f__Lachnospiraceae`~Microbiome	-0.655781	0.620092	-1.05755	0.305056	0.431371
559	MicrobiomeB6+L.reuteri	b: ASV1161:o__Clostridia UCG-014	best_hit	`b: ASV1161:o__Clostridia UCG-014`~Microbiome	-0.710188	0.447265	-1.58785	0.130745	0.431371
560	MicrobiomeB6+L.reuteri	b: ASV1180:g__Erysipelatoclostridium	best_hit	`b: ASV1180:g__Erysipelatoclostridium`~Microbiome	-0.212019	0.200481	-1.05755	0.305056	0.431371
561	MicrobiomeB6+L.reuteri	b: ASV1194:f__Lachnospiraceae	best_hit	`b: ASV1194:f__Lachnospiraceae`~Microbiome	-0.606142	0.573154	-1.05755	0.305056	0.431371
562	MicrobiomeB6+L.reuteri	b: ASV1201:f__Muribaculaceae	best_hit	`b: ASV1201:f__Muribaculaceae`~Microbiome	-0.623373	0.589448	-1.05755	0.305056	0.431371
563	MicrobiomeB6+L.reuteri	b: ASV1212:g__[Eubacterium] nodatum group	best_hit	`b: ASV1212:g__[Eubacterium] nodatum group`~Microbiome	0.490689	0.518751	0.945905	0.357449	0.431371
564	MicrobiomeB6+L.reuteri	b: ASV1223:f__Lachnospiraceae	best_hit	`b: ASV1223:f__Lachnospiraceae`~Microbiome	0.545687	0.576894	0.945905	0.357449	0.431371
565	MicrobiomeB6+L.reuteri	b: ASV1225:f__Peptococcaceae	best_hit	`b: ASV1225:f__Peptococcaceae`~Microbiome	-0.441781	0.417738	-1.05755	0.305056	0.431371
566	MicrobiomeB6+L.reuteri	b: ASV1233:g__[Eubacterium] xylanophilum group	best_hit	`b: ASV1233:g__[Eubacterium] xylanophilum group`~Microbiome	0.542626	0.573658	0.945905	0.357449	0.431371
567	MicrobiomeB6+L.reuteri	b: ASV1234:o__Clostridia vadinBB60 group	best_hit	`b: ASV1234:o__Clostridia vadinBB60 group`~Microbiome	0.366353	0.387304	0.945905	0.357449	0.431371
568	MicrobiomeB6+L.reuteri	b: ASV1242:f__Christensenellaceae	best_hit	`b: ASV1242:f__Christensenellaceae`~Microbiome	-0.830705	0.525207	-1.58167	0.13215	0.431371
569	MicrobiomeB6+L.reuteri	b: ASV1247:g__Family XIII UCG-001	best_hit	`b: ASV1247:g__Family XIII UCG-001`~Microbiome	0.139598	0.147581	0.945905	0.357449	0.431371
570	MicrobiomeB6+L.reuteri	b: ASV1255:g__Lachnospiraceae UCG-001	best_hit	`b: ASV1255:g__Lachnospiraceae UCG-001`~Microbiome	0.512511	0.54182	0.945905	0.357449	0.431371
571	MicrobiomeB6+L.reuteri	b: ASV1268:o__Clostridia vadinBB60 group	best_hit	`b: ASV1268:o__Clostridia vadinBB60 group`~Microbiome	0.358235	0.378722	0.945905	0.357449	0.431371
572	MicrobiomeB6+L.reuteri	b: ASV1271:f__Eggerthellaceae	best_hit	`b: ASV1271:f__Eggerthellaceae`~Microbiome	-0.499237	0.472068	-1.05755	0.305056	0.431371
573	MicrobiomeB6+L.reuteri	b: ASV1277:f__Lachnospiraceae	best_hit	`b: ASV1277:f__Lachnospiraceae`~Microbiome	-0.574141	0.542895	-1.05755	0.305056	0.431371
574	MicrobiomeB6+L.reuteri	b: ASV1284:f__[Eubacterium] coprostanoligenes group	best_hit	`b: ASV1284:f__[Eubacterium] coprostanoligenes group`~Microbiome	-0.587798	0.555809	-1.05755	0.305056	0.431371
575	MicrobiomeB6+L.reuteri	b: ASV1285:f__Lachnospiraceae	best_hit	`b: ASV1285:f__Lachnospiraceae`~Microbiome	0.528532	0.558758	0.945905	0.357449	0.431371
576	MicrobiomeB6+L.reuteri	b: ASV1297:g__Faecalibaculum	best_hit	`b: ASV1297:g__Faecalibaculum`~Microbiome	-0.559717	0.529256	-1.05755	0.305056	0.431371
577	MicrobiomeB6+L.reuteri	b: ASV1298:f__Lachnospiraceae	best_hit	`b: ASV1298:f__Lachnospiraceae`~Microbiome	-0.576117	0.544763	-1.05755	0.305056	0.431371
578	MicrobiomeB6+L.reuteri	b: ASV1299:o__Clostridia UCG-014	best_hit	`b: ASV1299:o__Clostridia UCG-014`~Microbiome	0.258235	0.273003	0.945905	0.357449	0.431371
579	MicrobiomeB6+L.reuteri	b: ASV1301:g__Family XIII UCG-001	best_hit	`b: ASV1301:g__Family XIII UCG-001`~Microbiome	-0.0532571	0.413068	-0.128931	0.898926	0.937567
580	MicrobiomeB6+L.reuteri	b: ASV1305:g__Oscillibacter	best_hit	`b: ASV1305:g__Oscillibacter`~Microbiome	0.50849	0.53757	0.945905	0.357449	0.431371
581	MicrobiomeB6+L.reuteri	b: ASV1306:g__Enterorhabdus	best_hit	`b: ASV1306:g__Enterorhabdus`~Microbiome	0.232193	0.245472	0.945905	0.357449	0.431371
582	MicrobiomeB6+L.reuteri	b: ASV1307:g__Incertae Sedis	best_hit	`b: ASV1307:g__Incertae Sedis`~Microbiome	-0.285173	0.269654	-1.05755	0.305056	0.431371
583	MicrobiomeB6+L.reuteri	b: ASV1311:o__Clostridia vadinBB60 group	best_hit	`b: ASV1311:o__Clostridia vadinBB60 group`~Microbiome	0.1	0.105719	0.945905	0.357449	0.431371
584	MicrobiomeB6+L.reuteri	b: ASV1317:f__Christensenellaceae	best_hit	`b: ASV1317:f__Christensenellaceae`~Microbiome	-0.0925944	0.525161	-0.176316	0.862129	0.909477
585	MicrobiomeB6+L.reuteri	b: ASV1353:f__Christensenellaceae	best_hit	`b: ASV1353:f__Christensenellaceae`~Microbiome	0.344584	0.36429	0.945905	0.357449	0.431371
586	MicrobiomeB6+L.reuteri	b: ASV1360:g__Incertae Sedis	best_hit	`b: ASV1360:g__Incertae Sedis`~Microbiome	0.239779	0.253492	0.945905	0.357449	0.431371
587	MicrobiomeB6+L.reuteri	b: ASV1367:f__Lachnospiraceae	best_hit	`b: ASV1367:f__Lachnospiraceae`~Microbiome	0.468685	0.495488	0.945905	0.357449	0.431371
588	MicrobiomeB6+L.reuteri	b: ASV1373:f__Lachnospiraceae	best_hit	`b: ASV1373:f__Lachnospiraceae`~Microbiome	0.490428	0.518475	0.945905	0.357449	0.431371
589	MicrobiomeB6+L.reuteri	b: ASV1399:g__Family XIII AD3011 group	best_hit	`b: ASV1399:g__Family XIII AD3011 group`~Microbiome	0.384539	0.40653	0.945905	0.357449	0.431371
590	MicrobiomeB6+L.reuteri	b: ASV1409:f__Oscillospiraceae	best_hit	`b: ASV1409:f__Oscillospiraceae`~Microbiome	-0.470011	0.444432	-1.05755	0.305056	0.431371
591	MicrobiomeB6+L.reuteri	b: ASV1411:f__Lachnospiraceae	best_hit	`b: ASV1411:f__Lachnospiraceae`~Microbiome	0.299744	0.316886	0.945905	0.357449	0.431371
592	MicrobiomeB6+L.reuteri	b: ASV1418:f__Christensenellaceae	best_hit	`b: ASV1418:f__Christensenellaceae`~Microbiome	-0.402198	0.38031	-1.05755	0.305056	0.431371
593	MicrobiomeB6+L.reuteri	b: ASV1423:o__Clostridia vadinBB60 group	best_hit	`b: ASV1423:o__Clostridia vadinBB60 group`~Microbiome	-0.480962	0.454787	-1.05755	0.305056	0.431371
594	MicrobiomeB6+L.reuteri	b: ASV1424:g__Anaeroplasma	best_hit	`b: ASV1424:g__Anaeroplasma`~Microbiome	0.430042	0.454635	0.945905	0.357449	0.431371
595	MicrobiomeB6+L.reuteri	b: ASV1425:g__Oscillibacter	best_hit	`b: ASV1425:g__Oscillibacter`~Microbiome	0.433236	0.458012	0.945905	0.357449	0.431371
596	MicrobiomeB6+L.reuteri	b: ASV1456:g__Intestinimonas	best_hit	`b: ASV1456:g__Intestinimonas`~Microbiome	-0.454923	0.430165	-1.05755	0.305056	0.431371
597	MicrobiomeB6+L.reuteri	b: ASV1457:g__[Eubacterium] nodatum group	best_hit	`b: ASV1457:g__[Eubacterium] nodatum group`~Microbiome	-0.46617	0.4408	-1.05755	0.305056	0.431371
598	MicrobiomeB6+L.reuteri	b: ASV1458:g__Angelakisella	best_hit	`b: ASV1458:g__Angelakisella`~Microbiome	0.416333	0.440142	0.945905	0.357449	0.431371
599	MicrobiomeB6+L.reuteri	b: ASV1459:o__Clostridia vadinBB60 group	best_hit	`b: ASV1459:o__Clostridia vadinBB60 group`~Microbiome	0.40849	0.431851	0.945905	0.357449	0.431371
600	MicrobiomeB6+L.reuteri	b: ASV1460:g__Anaerotruncus	best_hit	`b: ASV1460:g__Anaerotruncus`~Microbiome	0.413995	0.437671	0.945905	0.357449	0.431371
601	MicrobiomeB6+L.reuteri	b: ASV1472:f__UCG-010	best_hit	`b: ASV1472:f__UCG-010`~Microbiome	-0.277015	0.261939	-1.05755	0.305056	0.431371
602	MicrobiomeB6+L.reuteri	b: ASV1486:g__Family XIII AD3011 group	best_hit	`b: ASV1486:g__Family XIII AD3011 group`~Microbiome	-0.650899	0.407697	-1.59653	0.128792	0.431371
603	MicrobiomeB6+L.reuteri	b: ASV1500:f__UCG-010	best_hit	`b: ASV1500:f__UCG-010`~Microbiome	-0.435047	0.41137	-1.05755	0.305056	0.431371
604	MicrobiomeB6+L.reuteri	b: ASV1501:f__Muribaculaceae	best_hit	`b: ASV1501:f__Muribaculaceae`~Microbiome	-0.40863	0.386391	-1.05755	0.305056	0.431371
605	MicrobiomeB6+L.reuteri	b: ASV1524:o__Clostridia vadinBB60 group	best_hit	`b: ASV1524:o__Clostridia vadinBB60 group`~Microbiome	-0.34534	0.326546	-1.05755	0.305056	0.431371
606	MicrobiomeB6+L.reuteri	b: ASV1539:g__Merdibacter	best_hit	`b: ASV1539:g__Merdibacter`~Microbiome	-0.385142	0.364181	-1.05755	0.305056	0.431371
607	MicrobiomeB6+L.reuteri	b: ASV1551:choerinum	best_hit	`b: ASV1551:choerinum`~Microbiome	0.339779	0.359211	0.945905	0.357449	0.431371
608	MicrobiomeB6+L.reuteri	b: ASV1573:g__Peptococcus	best_hit	`b: ASV1573:g__Peptococcus`~Microbiome	-0.342011	0.323398	-1.05755	0.305056	0.431371
609	MicrobiomeB6+L.reuteri	b: ASV1574:g__Lachnospiraceae UCG-001	best_hit	`b: ASV1574:g__Lachnospiraceae UCG-001`~Microbiome	0.29731	0.314313	0.945905	0.357449	0.431371
610	MicrobiomeB6+L.reuteri	b: ASV1587:g__Erysipelatoclostridium	best_hit	`b: ASV1587:g__Erysipelatoclostridium`~Microbiome	-0.32313	0.305545	-1.05755	0.305056	0.431371
611	MicrobiomeB6+L.reuteri	b: ASV1588:f__Christensenellaceae	best_hit	`b: ASV1588:f__Christensenellaceae`~Microbiome	0.3	0.317156	0.945905	0.357449	0.431371
612	MicrobiomeB6+L.reuteri	b: ASV1606:prophage	best_hit	`b: ASV1606:prophage`~Microbiome	-0.320898	0.303435	-1.05755	0.305056	0.431371
613	MicrobiomeB6+L.reuteri	b: ASV1613:f__Peptococcaceae	best_hit	`b: ASV1613:f__Peptococcaceae`~Microbiome	0.239598	0.2533	0.945905	0.357449	0.431371
614	MicrobiomeB6+L.reuteri	b: ASV1614:rodentium	best_hit	`b: ASV1614:rodentium`~Microbiome	0.263745	0.278828	0.945905	0.357449	0.431371
615	MicrobiomeB6+L.reuteri	b: ASV1635:f__Erysipelotrichaceae	best_hit	`b: ASV1635:f__Erysipelotrichaceae`~Microbiome	-0.220178	0.208195	-1.05755	0.305056	0.431371
616	MicrobiomeB6+L.reuteri	b: ASV1636:f__Ruminococcaceae	best_hit	`b: ASV1636:f__Ruminococcaceae`~Microbiome	0.198641	0.210001	0.945905	0.357449	0.431371
617	MicrobiomeB6+L.reuteri	b: ASV1638:guillouiae	best_hit	`b: ASV1638:guillouiae`~Microbiome	0.180318	0.19063	0.945905	0.357449	0.431371

## Sheet: S8
Table S8: PWD vs PWD L. murinus Taxonomic Association Heat Tree Stats. Related to Figure 2.
	term	taxon	rank	formula	estimate	std.error	statistic	p.value	p.adj.BH.rank
1	MicrobiomePWD+L.murinus	P: Bacteroidota	Phylum	`P: Bacteroidota`~Microbiome	-0.0803839	0.113095	-0.710762	0.488904	0.651872
2	MicrobiomePWD+L.murinus	P: Firmicutes	Phylum	`P: Firmicutes`~Microbiome	0.262531	0.261053	1.00566	0.331644	0.651872
3	MicrobiomePWD+L.murinus	P: Proteobacteria	Phylum	`P: Proteobacteria`~Microbiome	-0.910229	0.864984	-1.05231	0.310483	0.651872
4	MicrobiomePWD+L.murinus	P: Actinobacteriota	Phylum	`P: Actinobacteriota`~Microbiome	-0.391392	1.20273	-0.325419	0.749676	0.749676
5	MicrobiomePWD+L.murinus	C: Bacteroidia	Class	`C: Bacteroidia`~Microbiome	-0.0803839	0.113095	-0.710762	0.488904	0.844884
6	MicrobiomePWD+L.murinus	C: Clostridia	Class	`C: Clostridia`~Microbiome	0.288413	0.298207	0.967159	0.349876	0.844884
7	MicrobiomePWD+L.murinus	C: Bacilli	Class	`C: Bacilli`~Microbiome	0.0816727	0.409772	0.199312	0.844884	0.844884
8	MicrobiomePWD+L.murinus	C: Alphaproteobacteria	Class	`C: Alphaproteobacteria`~Microbiome	-0.279268	0.648973	-0.430324	0.673511	0.844884
9	MicrobiomePWD+L.murinus	C: Coriobacteriia	Class	`C: Coriobacteriia`~Microbiome	-0.391392	1.20273	-0.325419	0.749676	0.844884
10	MicrobiomePWD+L.murinus	C: c__Proteobacteria	Class	`C: c__Proteobacteria`~Microbiome	-0.85657	0.755584	-1.13365	0.27598	0.844884
11	MicrobiomePWD+L.murinus	O: Bacteroidales	Order	`O: Bacteroidales`~Microbiome	-0.0803839	0.113095	-0.710762	0.488904	0.803225
12	MicrobiomePWD+L.murinus	O: Peptostreptococcales-Tissierellales	Order	`O: Peptostreptococcales-Tissierellales`~Microbiome	0.86404	0.851379	1.01487	0.327386	0.652917
13	MicrobiomePWD+L.murinus	O: Lachnospirales	Order	`O: Lachnospirales`~Microbiome	0.359712	0.297627	1.2086	0.246834	0.652917
14	MicrobiomePWD+L.murinus	O: Lactobacillales	Order	`O: Lactobacillales`~Microbiome	-0.239683	0.508814	-0.471062	0.644852	0.803225
15	MicrobiomePWD+L.murinus	O: Oscillospirales	Order	`O: Oscillospirales`~Microbiome	0.151611	0.343165	0.441801	0.665381	0.803225
16	MicrobiomePWD+L.murinus	O: Acholeplasmatales	Order	`O: Acholeplasmatales`~Microbiome	2.15189	1.21567	1.77012	0.0984707	0.652917
17	MicrobiomePWD+L.murinus	O: Clostridia vadinBB60 group	Order	`O: Clostridia vadinBB60 group`~Microbiome	-6.42511	0.34792	-18.4672	3.16026e-11	4.7404e-10
18	MicrobiomePWD+L.murinus	O: Rickettsiales	Order	`O: Rickettsiales`~Microbiome	-0.279268	0.648973	-0.430324	0.673511	0.803225
19	MicrobiomePWD+L.murinus	O: Erysipelotrichales	Order	`O: Erysipelotrichales`~Microbiome	-1.09311	1.12623	-0.970592	0.348223	0.652917
20	MicrobiomePWD+L.murinus	O: Coriobacteriales	Order	`O: Coriobacteriales`~Microbiome	-0.391392	1.20273	-0.325419	0.749676	0.803225
21	MicrobiomePWD+L.murinus	O: Clostridia UCG-014	Order	`O: Clostridia UCG-014`~Microbiome	-1.12266	0.997714	-1.12523	0.279413	0.652917
22	MicrobiomePWD+L.murinus	O: Monoglobales	Order	`O: Monoglobales`~Microbiome	-0.0774578	0.772572	-0.10026	0.92156	0.92156
23	MicrobiomePWD+L.murinus	O: c__Proteobacteria	Order	`O: c__Proteobacteria`~Microbiome	-0.85657	0.755584	-1.13365	0.27598	0.652917
24	MicrobiomePWD+L.murinus	O: Peptococcales	Order	`O: Peptococcales`~Microbiome	0.386218	0.386218	1	0.334282	0.652917
25	MicrobiomePWD+L.murinus	O: RF39	Order	`O: RF39`~Microbiome	-0.260897	0.679766	-0.383804	0.706889	0.803225
26	MicrobiomePWD+L.murinus	F: Muribaculaceae	Family	`F: Muribaculaceae`~Microbiome	-0.0803348	0.113086	-0.710388	0.489129	0.752506
27	MicrobiomePWD+L.murinus	F: Peptostreptococcaceae	Family	`F: Peptostreptococcaceae`~Microbiome	-0.238422	0.238422	-1	0.334282	0.607785
28	MicrobiomePWD+L.murinus	F: Lachnospiraceae	Family	`F: Lachnospiraceae`~Microbiome	0.359712	0.297627	1.2086	0.246834	0.607785
29	MicrobiomePWD+L.murinus	F: Lactobacillaceae	Family	`F: Lactobacillaceae`~Microbiome	-0.239683	0.508814	-0.471062	0.644852	0.831635
30	MicrobiomePWD+L.murinus	F: Oscillospiraceae	Family	`F: Oscillospiraceae`~Microbiome	0.313405	0.351416	0.891834	0.387554	0.645923
31	MicrobiomePWD+L.murinus	F: Rikenellaceae	Family	`F: Rikenellaceae`~Microbiome	-0.236296	0.236296	-1	0.334282	0.607785
32	MicrobiomePWD+L.murinus	F: Acholeplasmataceae	Family	`F: Acholeplasmataceae`~Microbiome	2.15189	1.21567	1.77012	0.0984707	0.607785
33	MicrobiomePWD+L.murinus	F: o__Clostridia vadinBB60 group	Family	`F: o__Clostridia vadinBB60 group`~Microbiome	-6.42511	0.34792	-18.4672	3.16026e-11	6.32053e-10
34	MicrobiomePWD+L.murinus	F: Ruminococcaceae	Family	`F: Ruminococcaceae`~Microbiome	-1.04043	0.661596	-1.57261	0.13813	0.607785
35	MicrobiomePWD+L.murinus	F: Mitochondria	Family	`F: Mitochondria`~Microbiome	-0.279268	0.648973	-0.430324	0.673511	0.831635
36	MicrobiomePWD+L.murinus	F: Butyricicoccaceae	Family	`F: Butyricicoccaceae`~Microbiome	0.22812	1.13437	0.201099	0.843514	0.887909
37	MicrobiomePWD+L.murinus	F: Erysipelatoclostridiaceae	Family	`F: Erysipelatoclostridiaceae`~Microbiome	-1.79007	1.1179	-1.60128	0.13163	0.607785
38	MicrobiomePWD+L.murinus	F: Eggerthellaceae	Family	`F: Eggerthellaceae`~Microbiome	-0.391392	1.20273	-0.325419	0.749676	0.832974
39	MicrobiomePWD+L.murinus	F: o__Clostridia UCG-014	Family	`F: o__Clostridia UCG-014`~Microbiome	-1.12266	0.997714	-1.12523	0.279413	0.607785
40	MicrobiomePWD+L.murinus	F: Anaerovoracaceae	Family	`F: Anaerovoracaceae`~Microbiome	0.937161	0.827836	1.13206	0.276627	0.607785
41	MicrobiomePWD+L.murinus	F: Monoglobaceae	Family	`F: Monoglobaceae`~Microbiome	-0.0774578	0.772572	-0.10026	0.92156	0.92156
42	MicrobiomePWD+L.murinus	F: Erysipelotrichaceae	Family	`F: Erysipelotrichaceae`~Microbiome	0.551897	1.06249	0.519439	0.611569	0.831635
43	MicrobiomePWD+L.murinus	F: c__Proteobacteria	Family	`F: c__Proteobacteria`~Microbiome	-0.85657	0.755584	-1.13365	0.27598	0.607785
44	MicrobiomePWD+L.murinus	F: Peptococcaceae	Family	`F: Peptococcaceae`~Microbiome	0.386218	0.386218	1	0.334282	0.607785
45	MicrobiomePWD+L.murinus	F: o__RF39	Family	`F: o__RF39`~Microbiome	-0.260897	0.679766	-0.383804	0.706889	0.831635
46	MicrobiomePWD+L.murinus	G: f__Muribaculaceae	Genus	`G: f__Muribaculaceae`~Microbiome	-0.0803348	0.113086	-0.710388	0.489129	0.656462
47	MicrobiomePWD+L.murinus	G: Romboutsia	Genus	`G: Romboutsia`~Microbiome	-0.238422	0.238422	-1	0.334282	0.54429
48	MicrobiomePWD+L.murinus	G: Lachnospiraceae NK4A136 group	Genus	`G: Lachnospiraceae NK4A136 group`~Microbiome	0.375852	0.382508	0.982599	0.342482	0.54429
49	MicrobiomePWD+L.murinus	G: Lactobacillus	Genus	`G: Lactobacillus`~Microbiome	-1.33142	0.766749	-1.73645	0.104426	0.502303
50	MicrobiomePWD+L.murinus	G: Ligilactobacillus	Genus	`G: Ligilactobacillus`~Microbiome	7.26011	0.217836	33.3283	9.74849e-15	4.97173e-13
51	MicrobiomePWD+L.murinus	G: Oscillibacter	Genus	`G: Oscillibacter`~Microbiome	0.214333	1.30995	0.16362	0.872369	0.907976
52	MicrobiomePWD+L.murinus	G: f__Lachnospiraceae	Genus	`G: f__Lachnospiraceae`~Microbiome	0.228613	0.375968	0.608065	0.552882	0.722999
53	MicrobiomePWD+L.murinus	G: f__Oscillospiraceae	Genus	`G: f__Oscillospiraceae`~Microbiome	0.596454	0.330847	1.80281	0.0929792	0.502303
54	MicrobiomePWD+L.murinus	G: Acetatifactor	Genus	`G: Acetatifactor`~Microbiome	0.831219	0.278005	2.98994	0.00974377	0.124233
55	MicrobiomePWD+L.murinus	G: Alistipes	Genus	`G: Alistipes`~Microbiome	-0.236296	0.236296	-1	0.334282	0.54429
56	MicrobiomePWD+L.murinus	G: Anaeroplasma	Genus	`G: Anaeroplasma`~Microbiome	2.15189	1.21567	1.77012	0.0984707	0.502303
57	MicrobiomePWD+L.murinus	G: Intestinimonas	Genus	`G: Intestinimonas`~Microbiome	0.95798	0.995427	0.962381	0.352187	0.54429
58	MicrobiomePWD+L.murinus	G: L. reuteri	Genus	`G: L. reuteri`~Microbiome	-1.78255	1.1938	-1.49317	0.157585	0.502303
59	MicrobiomePWD+L.murinus	G: Roseburia	Genus	`G: Roseburia`~Microbiome	0.540007	0.299275	1.80438	0.0927218	0.502303
60	MicrobiomePWD+L.murinus	G: Shuttleworthia	Genus	`G: Shuttleworthia`~Microbiome	0.484245	1.53814	0.314825	0.757538	0.839879
61	MicrobiomePWD+L.murinus	G: Lachnospiraceae Family	Genus	`G: Lachnospiraceae Family`~Microbiome	0.401679	1.20394	0.333636	0.743598	0.839879
62	MicrobiomePWD+L.murinus	G: Lachnospiraceae FCS020 group	Genus	`G: Lachnospiraceae FCS020 group`~Microbiome	1.40763	1.37236	1.02571	0.322427	0.54429
63	MicrobiomePWD+L.murinus	G: GCA-900066575	Genus	`G: GCA-900066575`~Microbiome	0.733119	0.733119	1	0.334282	0.54429
64	MicrobiomePWD+L.murinus	G: o__Clostridia vadinBB60 group	Genus	`G: o__Clostridia vadinBB60 group`~Microbiome	-6.42511	0.34792	-18.4672	3.16026e-11	8.05867e-10
65	MicrobiomePWD+L.murinus	G: [Eubacterium] xylanophilum group	Genus	`G: [Eubacterium] xylanophilum group`~Microbiome	0.949219	0.861423	1.10192	0.289081	0.54429
66	MicrobiomePWD+L.murinus	G: [Eubacterium] eligens group	Genus	`G: [Eubacterium] eligens group`~Microbiome	0.540241	0.540241	1	0.334282	0.54429
67	MicrobiomePWD+L.murinus	G: Angelakisella	Genus	`G: Angelakisella`~Microbiome	1.7727	1.13121	1.56709	0.139412	0.502303
68	MicrobiomePWD+L.murinus	G: Colidextribacter	Genus	`G: Colidextribacter`~Microbiome	0.0879958	1.23126	0.0714678	0.944036	0.944036
69	MicrobiomePWD+L.murinus	G: Lachnospiraceae UCG-006	Genus	`G: Lachnospiraceae UCG-006`~Microbiome	-1.38927	0.909709	-1.52716	0.148994	0.502303
70	MicrobiomePWD+L.murinus	G: [Ruminococcus] gnavus group	Genus	`G: [Ruminococcus] gnavus group`~Microbiome	-1.51931	0.994976	-1.52698	0.149037	0.502303
71	MicrobiomePWD+L.murinus	G: f__Mitochondria	Genus	`G: f__Mitochondria`~Microbiome	-0.279268	0.648973	-0.430324	0.673511	0.817835
72	MicrobiomePWD+L.murinus	G: Butyricicoccus	Genus	`G: Butyricicoccus`~Microbiome	0.22812	1.13437	0.201099	0.843514	0.896233
73	MicrobiomePWD+L.murinus	G: Lachnospiraceae UCG-001	Genus	`G: Lachnospiraceae UCG-001`~Microbiome	-1.89542	1.04081	-1.8211	0.0900269	0.502303
74	MicrobiomePWD+L.murinus	G: f__Ruminococcaceae	Genus	`G: f__Ruminococcaceae`~Microbiome	-2.94495	0.958985	-3.0709	0.00829826	0.124233
75	MicrobiomePWD+L.murinus	G: Tyzzerella	Genus	`G: Tyzzerella`~Microbiome	0.655768	1.34834	0.48635	0.634244	0.788937
76	MicrobiomePWD+L.murinus	G: Erysipelatoclostridium	Genus	`G: Erysipelatoclostridium`~Microbiome	-1.79007	1.1179	-1.60128	0.13163	0.502303
77	MicrobiomePWD+L.murinus	G: Anaerotruncus	Genus	`G: Anaerotruncus`~Microbiome	0.679996	1.17205	0.580178	0.571015	0.728044
78	MicrobiomePWD+L.murinus	G: Enterorhabdus	Genus	`G: Enterorhabdus`~Microbiome	-0.391392	1.20273	-0.325419	0.749676	0.839879
79	MicrobiomePWD+L.murinus	G: o__Clostridia UCG-014	Genus	`G: o__Clostridia UCG-014`~Microbiome	-1.12266	0.997714	-1.12523	0.279413	0.54429
80	MicrobiomePWD+L.murinus	G: Ruminococcus	Genus	`G: Ruminococcus`~Microbiome	-3.11667	1.1849	-2.63033	0.0197737	0.201692
81	MicrobiomePWD+L.murinus	G: Incertae Sedis	Genus	`G: Incertae Sedis`~Microbiome	-0.874992	1.08211	-0.808596	0.432274	0.648411
82	MicrobiomePWD+L.murinus	G: Marvinbryantia	Genus	`G: Marvinbryantia`~Microbiome	-0.78884	1.08693	-0.72575	0.479949	0.656462
83	MicrobiomePWD+L.murinus	G: Blautia	Genus	`G: Blautia`~Microbiome	0.942141	1.28737	0.731834	0.476343	0.656462
84	MicrobiomePWD+L.murinus	G: [Eubacterium] nodatum group	Genus	`G: [Eubacterium] nodatum group`~Microbiome	0.937161	0.827836	1.13206	0.276627	0.54429
85	MicrobiomePWD+L.murinus	G: Tuzzerella	Genus	`G: Tuzzerella`~Microbiome	-0.290777	0.290777	-1	0.334282	0.54429
86	MicrobiomePWD+L.murinus	G: ASF356	Genus	`G: ASF356`~Microbiome	0.662273	0.662273	1	0.334282	0.54429
87	MicrobiomePWD+L.murinus	G: Herbinix	Genus	`G: Herbinix`~Microbiome	0.857022	0.857022	1	0.334282	0.54429
88	MicrobiomePWD+L.murinus	G: Monoglobus	Genus	`G: Monoglobus`~Microbiome	-0.0774578	0.772572	-0.10026	0.92156	0.939991
89	MicrobiomePWD+L.murinus	G: f__Erysipelotrichaceae	Genus	`G: f__Erysipelotrichaceae`~Microbiome	-0.191659	0.796737	-0.240555	0.813387	0.882612
90	MicrobiomePWD+L.murinus	G: UCG-005	Genus	`G: UCG-005`~Microbiome	-0.245006	0.245006	-1	0.334282	0.54429
91	MicrobiomePWD+L.murinus	G: Merdibacter	Genus	`G: Merdibacter`~Microbiome	0.743556	0.998132	0.744947	0.468626	0.656462
92	MicrobiomePWD+L.murinus	G: [Eubacterium] ventriosum group	Genus	`G: [Eubacterium] ventriosum group`~Microbiome	-1.28353	0.840386	-1.52731	0.148956	0.502303
93	MicrobiomePWD+L.murinus	G: GCA-900066755	Genus	`G: GCA-900066755`~Microbiome	0.547023	0.547023	1	0.334282	0.54429
94	MicrobiomePWD+L.murinus	G: c__Proteobacteria	Genus	`G: c__Proteobacteria`~Microbiome	-0.85657	0.755584	-1.13365	0.27598	0.54429
95	MicrobiomePWD+L.murinus	G: f__Peptococcaceae	Genus	`G: f__Peptococcaceae`~Microbiome	0.386218	0.386218	1	0.334282	0.54429
96	MicrobiomePWD+L.murinus	G: o__RF39	Genus	`G: o__RF39`~Microbiome	-0.260897	0.679766	-0.383804	0.706889	0.838404
97	MicrobiomePWD+L.murinus	S: f__Muribaculaceae	Species	`S: f__Muribaculaceae`~Microbiome	-0.0803348	0.113086	-0.710388	0.489129	0.682206
98	MicrobiomePWD+L.murinus	S: ilealis	Species	`S: ilealis`~Microbiome	-0.238422	0.238422	-1	0.334282	0.553654
99	MicrobiomePWD+L.murinus	S: g__Lachnospiraceae NK4A136 group	Species	`S: g__Lachnospiraceae NK4A136 group`~Microbiome	0.114859	0.390616	0.294045	0.773038	0.871724
100	MicrobiomePWD+L.murinus	S: johnsonii	Species	`S: johnsonii`~Microbiome	-1.33142	0.766749	-1.73645	0.104426	0.491295
101	MicrobiomePWD+L.murinus	S: g__Ligilactobacillus	Species	`S: g__Ligilactobacillus`~Microbiome	7.26011	0.217836	33.3283	9.74849e-15	5.1667e-13
102	MicrobiomePWD+L.murinus	S: g__Oscillibacter	Species	`S: g__Oscillibacter`~Microbiome	0.214333	1.30995	0.16362	0.872369	0.924711
103	MicrobiomePWD+L.murinus	S: f__Lachnospiraceae	Species	`S: f__Lachnospiraceae`~Microbiome	0.228613	0.375968	0.608065	0.552882	0.751352
104	MicrobiomePWD+L.murinus	S: f__Oscillospiraceae	Species	`S: f__Oscillospiraceae`~Microbiome	0.596454	0.330847	1.80281	0.0929792	0.491295
105	MicrobiomePWD+L.murinus	S: g__Acetatifactor	Species	`S: g__Acetatifactor`~Microbiome	0.829303	0.272385	3.0446	0.00874294	0.0926752
106	MicrobiomePWD+L.murinus	S: g__Alistipes	Species	`S: g__Alistipes`~Microbiome	-0.236296	0.236296	-1	0.334282	0.553654
107	MicrobiomePWD+L.murinus	S: bacterium	Species	`S: bacterium`~Microbiome	4.23245	1.35578	3.12178	0.00750071	0.0926752
108	MicrobiomePWD+L.murinus	S: g__Anaeroplasma	Species	`S: g__Anaeroplasma`~Microbiome	2.15189	1.21567	1.77012	0.0984707	0.491295
109	MicrobiomePWD+L.murinus	S: g__Intestinimonas	Species	`S: g__Intestinimonas`~Microbiome	0.95798	0.995427	0.962381	0.352187	0.565634
110	MicrobiomePWD+L.murinus	S: g__L. reuteri	Species	`S: g__L. reuteri`~Microbiome	-1.78255	1.1938	-1.49317	0.157585	0.491295
111	MicrobiomePWD+L.murinus	S: g__Roseburia	Species	`S: g__Roseburia`~Microbiome	0.540007	0.299275	1.80438	0.0927218	0.491295
112	MicrobiomePWD+L.murinus	S: g__Shuttleworthia	Species	`S: g__Shuttleworthia`~Microbiome	0.484245	1.53814	0.314825	0.757538	0.871724
113	MicrobiomePWD+L.murinus	S: g__A2	Species	`S: g__A2`~Microbiome	0.401679	1.20394	0.333636	0.743598	0.871724
114	MicrobiomePWD+L.murinus	S: g__Lachnospiraceae FCS020 group	Species	`S: g__Lachnospiraceae FCS020 group`~Microbiome	1.40763	1.37236	1.02571	0.322427	0.553654
115	MicrobiomePWD+L.murinus	S: g__GCA-900066575	Species	`S: g__GCA-900066575`~Microbiome	0.733119	0.733119	1	0.334282	0.553654
116	MicrobiomePWD+L.murinus	S: o__Clostridia vadinBB60 group	Species	`S: o__Clostridia vadinBB60 group`~Microbiome	-6.42511	0.34792	-18.4672	3.16026e-11	8.3747e-10
117	MicrobiomePWD+L.murinus	S: g__[Eubacterium] xylanophilum group	Species	`S: g__[Eubacterium] xylanophilum group`~Microbiome	0.949219	0.861423	1.10192	0.289081	0.553654
118	MicrobiomePWD+L.murinus	S: eligens	Species	`S: eligens`~Microbiome	0.540241	0.540241	1	0.334282	0.553654
119	MicrobiomePWD+L.murinus	S: g__Angelakisella	Species	`S: g__Angelakisella`~Microbiome	1.7727	1.13121	1.56709	0.139412	0.491295
120	MicrobiomePWD+L.murinus	S: g__Colidextribacter	Species	`S: g__Colidextribacter`~Microbiome	0.0879958	1.23126	0.0714678	0.944036	0.962191
121	MicrobiomePWD+L.murinus	S: g__Lachnospiraceae UCG-006	Species	`S: g__Lachnospiraceae UCG-006`~Microbiome	-1.38927	0.909709	-1.52716	0.148994	0.491295
122	MicrobiomePWD+L.murinus	S: g__[Ruminococcus] gnavus group	Species	`S: g__[Ruminococcus] gnavus group`~Microbiome	-1.51931	0.994976	-1.52698	0.149037	0.491295
123	MicrobiomePWD+L.murinus	S: f__Mitochondria	Species	`S: f__Mitochondria`~Microbiome	-0.279268	0.648973	-0.430324	0.673511	0.849907
124	MicrobiomePWD+L.murinus	S: g__Butyricicoccus	Species	`S: g__Butyricicoccus`~Microbiome	0.22812	1.13437	0.201099	0.843514	0.912372
125	MicrobiomePWD+L.murinus	S: g__Lachnospiraceae UCG-001	Species	`S: g__Lachnospiraceae UCG-001`~Microbiome	-1.89542	1.04081	-1.8211	0.0900269	0.491295
126	MicrobiomePWD+L.murinus	S: f__Ruminococcaceae	Species	`S: f__Ruminococcaceae`~Microbiome	-2.94495	0.958985	-3.0709	0.00829826	0.0926752
127	MicrobiomePWD+L.murinus	S: g__Tyzzerella	Species	`S: g__Tyzzerella`~Microbiome	0.655768	1.34834	0.48635	0.634244	0.819876
128	MicrobiomePWD+L.murinus	S: g__Erysipelatoclostridium	Species	`S: g__Erysipelatoclostridium`~Microbiome	-1.79007	1.1179	-1.60128	0.13163	0.491295
129	MicrobiomePWD+L.murinus	S: g__Anaerotruncus	Species	`S: g__Anaerotruncus`~Microbiome	0.679996	1.17205	0.580178	0.571015	0.756595
130	MicrobiomePWD+L.murinus	S: g__Enterorhabdus	Species	`S: g__Enterorhabdus`~Microbiome	-0.391392	1.20273	-0.325419	0.749676	0.871724
131	MicrobiomePWD+L.murinus	S: o__Clostridia UCG-014	Species	`S: o__Clostridia UCG-014`~Microbiome	-1.12266	0.997714	-1.12523	0.279413	0.553654
132	MicrobiomePWD+L.murinus	S: g__Ruminococcus	Species	`S: g__Ruminococcus`~Microbiome	-3.11667	1.1849	-2.63033	0.0197737	0.174668
133	MicrobiomePWD+L.murinus	S: g__Incertae Sedis	Species	`S: g__Incertae Sedis`~Microbiome	-0.874992	1.08211	-0.808596	0.432274	0.673839
134	MicrobiomePWD+L.murinus	S: g__Marvinbryantia	Species	`S: g__Marvinbryantia`~Microbiome	-0.78884	1.08693	-0.72575	0.479949	0.682206
135	MicrobiomePWD+L.murinus	S: g__Blautia	Species	`S: g__Blautia`~Microbiome	0.942141	1.28737	0.731834	0.476343	0.682206
136	MicrobiomePWD+L.murinus	S: g__[Eubacterium] nodatum group	Species	`S: g__[Eubacterium] nodatum group`~Microbiome	0.937161	0.827836	1.13206	0.276627	0.553654
137	MicrobiomePWD+L.murinus	S: g__Tuzzerella	Species	`S: g__Tuzzerella`~Microbiome	-0.290777	0.290777	-1	0.334282	0.553654
138	MicrobiomePWD+L.murinus	S: g__ASF356	Species	`S: g__ASF356`~Microbiome	0.662273	0.662273	1	0.334282	0.553654
139	MicrobiomePWD+L.murinus	S: luporum	Species	`S: luporum`~Microbiome	0.857022	0.857022	1	0.334282	0.553654
140	MicrobiomePWD+L.murinus	S: g__Monoglobus	Species	`S: g__Monoglobus`~Microbiome	-0.0774578	0.772572	-0.10026	0.92156	0.957699
141	MicrobiomePWD+L.murinus	S: f__Erysipelotrichaceae	Species	`S: f__Erysipelotrichaceae`~Microbiome	-0.191659	0.796737	-0.240555	0.813387	0.898115
142	MicrobiomePWD+L.murinus	S: g__UCG-005	Species	`S: g__UCG-005`~Microbiome	-0.245006	0.245006	-1	0.334282	0.553654
143	MicrobiomePWD+L.murinus	S: g__Merdibacter	Species	`S: g__Merdibacter`~Microbiome	0.743556	0.998132	0.744947	0.468626	0.682206
144	MicrobiomePWD+L.murinus	S: g__[Eubacterium] ventriosum group	Species	`S: g__[Eubacterium] ventriosum group`~Microbiome	-1.28353	0.840386	-1.52731	0.148956	0.491295
145	MicrobiomePWD+L.murinus	S: muris	Species	`S: muris`~Microbiome	-0.0303086	0.940235	-0.0322352	0.97474	0.97474
146	MicrobiomePWD+L.murinus	S: g__GCA-900066755	Species	`S: g__GCA-900066755`~Microbiome	0.547023	0.547023	1	0.334282	0.553654
147	MicrobiomePWD+L.murinus	S: c__Proteobacteria	Species	`S: c__Proteobacteria`~Microbiome	-0.85657	0.755584	-1.13365	0.27598	0.553654
148	MicrobiomePWD+L.murinus	S: f__Peptococcaceae	Species	`S: f__Peptococcaceae`~Microbiome	0.386218	0.386218	1	0.334282	0.553654
149	MicrobiomePWD+L.murinus	S: o__RF39	Species	`S: o__RF39`~Microbiome	-0.260897	0.679766	-0.383804	0.706889	0.871282
150	MicrobiomePWD+L.murinus	b: ASV1:f__Muribaculaceae	best_hit	`b: ASV1:f__Muribaculaceae`~Microbiome	-0.213974	0.241428	-0.886286	0.390434	0.477197
151	MicrobiomePWD+L.murinus	b: ASV2:f__Muribaculaceae	best_hit	`b: ASV2:f__Muribaculaceae`~Microbiome	1.63968	1.23809	1.32436	0.206598	0.418745
152	MicrobiomePWD+L.murinus	b: ASV3:f__Muribaculaceae	best_hit	`b: ASV3:f__Muribaculaceae`~Microbiome	-1.22899	1.02933	-1.19398	0.252325	0.418745
153	MicrobiomePWD+L.murinus	b: ASV4:f__Muribaculaceae	best_hit	`b: ASV4:f__Muribaculaceae`~Microbiome	1.80521	0.864655	2.08779	0.0555739	0.418745
154	MicrobiomePWD+L.murinus	b: ASV5:f__Muribaculaceae	best_hit	`b: ASV5:f__Muribaculaceae`~Microbiome	-2.20085	1.39097	-1.58224	0.135917	0.418745
155	MicrobiomePWD+L.murinus	b: ASV6:f__Muribaculaceae	best_hit	`b: ASV6:f__Muribaculaceae`~Microbiome	3.73809	1.22289	3.05678	0.00853421	0.334929
156	MicrobiomePWD+L.murinus	b: ASV7:f__Muribaculaceae	best_hit	`b: ASV7:f__Muribaculaceae`~Microbiome	-0.377028	0.192047	-1.9632	0.0698039	0.418745
157	MicrobiomePWD+L.murinus	b: ASV8:ilealis	best_hit	`b: ASV8:ilealis`~Microbiome	-0.238422	0.238422	-1	0.334282	0.418745
158	MicrobiomePWD+L.murinus	b: ASV9:f__Muribaculaceae	best_hit	`b: ASV9:f__Muribaculaceae`~Microbiome	5.84144	0.928524	6.2911	1.98477e-05	0.00698638
159	MicrobiomePWD+L.murinus	b: ASV10:f__Muribaculaceae	best_hit	`b: ASV10:f__Muribaculaceae`~Microbiome	-2.13714	1.32666	-1.61091	0.129507	0.418745
160	MicrobiomePWD+L.murinus	b: ASV12:f__Muribaculaceae	best_hit	`b: ASV12:f__Muribaculaceae`~Microbiome	-0.34762	0.204523	-1.69966	0.111294	0.418745
161	MicrobiomePWD+L.murinus	b: ASV16:f__Muribaculaceae	best_hit	`b: ASV16:f__Muribaculaceae`~Microbiome	-0.409092	0.182454	-2.24217	0.0416643	0.418745
162	MicrobiomePWD+L.murinus	b: ASV20:f__Muribaculaceae	best_hit	`b: ASV20:f__Muribaculaceae`~Microbiome	-1.78935	1.22608	-1.45941	0.166524	0.418745
163	MicrobiomePWD+L.murinus	b: ASV28:f__Muribaculaceae	best_hit	`b: ASV28:f__Muribaculaceae`~Microbiome	-2.07107	1.25308	-1.65279	0.120616	0.418745
164	MicrobiomePWD+L.murinus	b: ASV29:f__Muribaculaceae	best_hit	`b: ASV29:f__Muribaculaceae`~Microbiome	-0.328606	0.197609	-1.66291	0.118547	0.418745
165	MicrobiomePWD+L.murinus	b: ASV31:g__Lachnospiraceae NK4A136 group	best_hit	`b: ASV31:g__Lachnospiraceae NK4A136 group`~Microbiome	1.11605	1.59585	0.699343	0.495794	0.585636
166	MicrobiomePWD+L.murinus	b: ASV44:johnsonii	best_hit	`b: ASV44:johnsonii`~Microbiome	-2.8476	1.9163	-1.48599	0.159452	0.418745
167	MicrobiomePWD+L.murinus	b: ASV45:g__Ligilactobacillus	best_hit	`b: ASV45:g__Ligilactobacillus`~Microbiome	3.66844	1.39317	2.63317	0.0196646	0.418745
168	MicrobiomePWD+L.murinus	b: ASV54:g__Lachnospiraceae NK4A136 group	best_hit	`b: ASV54:g__Lachnospiraceae NK4A136 group`~Microbiome	0.808827	1.88451	0.429196	0.674312	0.744068
169	MicrobiomePWD+L.murinus	b: ASV59:f__Muribaculaceae	best_hit	`b: ASV59:f__Muribaculaceae`~Microbiome	-1.82817	1.18166	-1.54712	0.144136	0.418745
170	MicrobiomePWD+L.murinus	b: ASV61:f__Muribaculaceae	best_hit	`b: ASV61:f__Muribaculaceae`~Microbiome	0.413236	0.115123	3.58952	0.00295939	0.260427
171	MicrobiomePWD+L.murinus	b: ASV66:f__Muribaculaceae	best_hit	`b: ASV66:f__Muribaculaceae`~Microbiome	0.4311	0.119435	3.60948	0.00284446	0.260427
172	MicrobiomePWD+L.murinus	b: ASV68:g__Lachnospiraceae NK4A136 group	best_hit	`b: ASV68:g__Lachnospiraceae NK4A136 group`~Microbiome	0.899348	1.02924	0.873799	0.396969	0.483505
173	MicrobiomePWD+L.murinus	b: ASV70:f__Muribaculaceae	best_hit	`b: ASV70:f__Muribaculaceae`~Microbiome	-0.362542	0.182586	-1.98559	0.0670233	0.418745
174	MicrobiomePWD+L.murinus	b: ASV72:f__Muribaculaceae	best_hit	`b: ASV72:f__Muribaculaceae`~Microbiome	0.233894	0.0966921	2.41895	0.0297674	0.418745
175	MicrobiomePWD+L.murinus	b: ASV73:f__Muribaculaceae	best_hit	`b: ASV73:f__Muribaculaceae`~Microbiome	0.216564	0.107851	2.00799	0.0643435	0.418745
176	MicrobiomePWD+L.murinus	b: ASV75:g__Lachnospiraceae NK4A136 group	best_hit	`b: ASV75:g__Lachnospiraceae NK4A136 group`~Microbiome	-0.980921	1.84116	-0.532773	0.602545	0.68418
177	MicrobiomePWD+L.murinus	b: ASV78:f__Muribaculaceae	best_hit	`b: ASV78:f__Muribaculaceae`~Microbiome	0.418783	0.140082	2.98955	0.00975147	0.334929
178	MicrobiomePWD+L.murinus	b: ASV79:f__Muribaculaceae	best_hit	`b: ASV79:f__Muribaculaceae`~Microbiome	-0.189432	0.224467	-0.843921	0.412902	0.499455
179	MicrobiomePWD+L.murinus	b: ASV81:f__Muribaculaceae	best_hit	`b: ASV81:f__Muribaculaceae`~Microbiome	0.292935	0.134046	2.18533	0.0463561	0.418745
180	MicrobiomePWD+L.murinus	b: ASV82:g__Lachnospiraceae NK4A136 group	best_hit	`b: ASV82:g__Lachnospiraceae NK4A136 group`~Microbiome	-0.285133	1.38287	-0.206189	0.839611	0.908177
181	MicrobiomePWD+L.murinus	b: ASV84:g__Ligilactobacillus	best_hit	`b: ASV84:g__Ligilactobacillus`~Microbiome	2.71173	1.32371	2.04858	0.0597351	0.418745
182	MicrobiomePWD+L.murinus	b: ASV86:f__Muribaculaceae	best_hit	`b: ASV86:f__Muribaculaceae`~Microbiome	-0.158219	0.157763	-1.00289	0.332933	0.418745
183	MicrobiomePWD+L.murinus	b: ASV89:g__Lachnospiraceae NK4A136 group	best_hit	`b: ASV89:g__Lachnospiraceae NK4A136 group`~Microbiome	-0.979599	0.979599	-1	0.334282	0.418745
184	MicrobiomePWD+L.murinus	b: ASV90:f__Muribaculaceae	best_hit	`b: ASV90:f__Muribaculaceae`~Microbiome	-2.59041	1.32567	-1.95404	0.0709719	0.418745
185	MicrobiomePWD+L.murinus	b: ASV91:f__Muribaculaceae	best_hit	`b: ASV91:f__Muribaculaceae`~Microbiome	-0.240473	0.217476	-1.10575	0.287477	0.418745
186	MicrobiomePWD+L.murinus	b: ASV93:g__Oscillibacter	best_hit	`b: ASV93:g__Oscillibacter`~Microbiome	0.806116	1.7412	0.462965	0.650504	0.722326
187	MicrobiomePWD+L.murinus	b: ASV94:g__Ligilactobacillus	best_hit	`b: ASV94:g__Ligilactobacillus`~Microbiome	1.63114	1.06843	1.52668	0.149113	0.418745
188	MicrobiomePWD+L.murinus	b: ASV97:f__Muribaculaceae	best_hit	`b: ASV97:f__Muribaculaceae`~Microbiome	-0.369162	0.182166	-2.02652	0.0622008	0.418745
189	MicrobiomePWD+L.murinus	b: ASV98:g__Lachnospiraceae NK4A136 group	best_hit	`b: ASV98:g__Lachnospiraceae NK4A136 group`~Microbiome	-0.587533	1.34837	-0.435737	0.669671	0.741271
190	MicrobiomePWD+L.murinus	b: ASV99:f__Muribaculaceae	best_hit	`b: ASV99:f__Muribaculaceae`~Microbiome	0.00378328	0.16306	0.0232018	0.981817	0.996779
191	MicrobiomePWD+L.murinus	b: ASV100:f__Muribaculaceae	best_hit	`b: ASV100:f__Muribaculaceae`~Microbiome	-0.195711	0.177779	-1.10087	0.289523	0.418745
192	MicrobiomePWD+L.murinus	b: ASV101:f__Lachnospiraceae	best_hit	`b: ASV101:f__Lachnospiraceae`~Microbiome	-0.938943	0.938943	-1	0.334282	0.418745
193	MicrobiomePWD+L.murinus	b: ASV104:f__Oscillospiraceae	best_hit	`b: ASV104:f__Oscillospiraceae`~Microbiome	1.28675	1.96667	0.654277	0.523537	0.613583
194	MicrobiomePWD+L.murinus	b: ASV106:f__Muribaculaceae	best_hit	`b: ASV106:f__Muribaculaceae`~Microbiome	0.429258	0.130824	3.28118	0.0054631	0.274716
195	MicrobiomePWD+L.murinus	b: ASV108:g__Acetatifactor	best_hit	`b: ASV108:g__Acetatifactor`~Microbiome	2.10018	1.28323	1.63664	0.123979	0.418745
196	MicrobiomePWD+L.murinus	b: ASV109:f__Muribaculaceae	best_hit	`b: ASV109:f__Muribaculaceae`~Microbiome	-0.2612	0.185536	-1.40782	0.181001	0.418745
197	MicrobiomePWD+L.murinus	b: ASV110:johnsonii	best_hit	`b: ASV110:johnsonii`~Microbiome	-0.126384	2.01283	-0.0627892	0.950822	0.990896
198	MicrobiomePWD+L.murinus	b: ASV112:f__Muribaculaceae	best_hit	`b: ASV112:f__Muribaculaceae`~Microbiome	0.454781	0.116184	3.91432	0.00155724	0.260427
199	MicrobiomePWD+L.murinus	b: ASV113:f__Muribaculaceae	best_hit	`b: ASV113:f__Muribaculaceae`~Microbiome	3.82643	1.42744	2.68062	0.0179238	0.418745
200	MicrobiomePWD+L.murinus	b: ASV116:f__Lachnospiraceae	best_hit	`b: ASV116:f__Lachnospiraceae`~Microbiome	1.92239	2.04818	0.938581	0.363857	0.452572
201	MicrobiomePWD+L.murinus	b: ASV117:g__Lachnospiraceae NK4A136 group	best_hit	`b: ASV117:g__Lachnospiraceae NK4A136 group`~Microbiome	-1.01605	1.01605	-1	0.334282	0.418745
202	MicrobiomePWD+L.murinus	b: ASV118:f__Muribaculaceae	best_hit	`b: ASV118:f__Muribaculaceae`~Microbiome	0.357143	0.120909	2.95382	0.0104665	0.334929
203	MicrobiomePWD+L.murinus	b: ASV120:g__Acetatifactor	best_hit	`b: ASV120:g__Acetatifactor`~Microbiome	4.0199	1.65407	2.43032	0.0291252	0.418745
204	MicrobiomePWD+L.murinus	b: ASV122:f__Muribaculaceae	best_hit	`b: ASV122:f__Muribaculaceae`~Microbiome	-0.258955	0.22665	-1.14254	0.272395	0.418745
205	MicrobiomePWD+L.murinus	b: ASV123:f__Muribaculaceae	best_hit	`b: ASV123:f__Muribaculaceae`~Microbiome	-0.351701	0.160672	-2.18893	0.0460451	0.418745
206	MicrobiomePWD+L.murinus	b: ASV124:g__Lachnospiraceae NK4A136 group	best_hit	`b: ASV124:g__Lachnospiraceae NK4A136 group`~Microbiome	-2.87767	1.86531	-1.54273	0.145194	0.418745
207	MicrobiomePWD+L.murinus	b: ASV125:g__Lachnospiraceae NK4A136 group	best_hit	`b: ASV125:g__Lachnospiraceae NK4A136 group`~Microbiome	-0.906642	0.906642	-1	0.334282	0.418745
208	MicrobiomePWD+L.murinus	b: ASV127:f__Lachnospiraceae	best_hit	`b: ASV127:f__Lachnospiraceae`~Microbiome	0.0915094	1.374	0.0666006	0.947841	0.990896
209	MicrobiomePWD+L.murinus	b: ASV128:f__Muribaculaceae	best_hit	`b: ASV128:f__Muribaculaceae`~Microbiome	0.387309	0.128902	3.00468	0.00946337	0.334929
210	MicrobiomePWD+L.murinus	b: ASV134:johnsonii	best_hit	`b: ASV134:johnsonii`~Microbiome	1.75499	1.65967	1.05743	0.308221	0.418745
211	MicrobiomePWD+L.murinus	b: ASV138:f__Muribaculaceae	best_hit	`b: ASV138:f__Muribaculaceae`~Microbiome	-0.227067	0.189604	-1.19758	0.250964	0.418745
212	MicrobiomePWD+L.murinus	b: ASV142:f__Muribaculaceae	best_hit	`b: ASV142:f__Muribaculaceae`~Microbiome	-1.65716	1.25224	-1.32336	0.206921	0.418745
213	MicrobiomePWD+L.murinus	b: ASV148:f__Muribaculaceae	best_hit	`b: ASV148:f__Muribaculaceae`~Microbiome	-0.264808	0.228125	-1.1608	0.265134	0.418745
214	MicrobiomePWD+L.murinus	b: ASV151:f__Muribaculaceae	best_hit	`b: ASV151:f__Muribaculaceae`~Microbiome	0.504416	0.147841	3.41189	0.00421209	0.274716
215	MicrobiomePWD+L.murinus	b: ASV152:g__Acetatifactor	best_hit	`b: ASV152:g__Acetatifactor`~Microbiome	2.67411	1.6168	1.65395	0.120376	0.418745
216	MicrobiomePWD+L.murinus	b: ASV153:g__Lachnospiraceae NK4A136 group	best_hit	`b: ASV153:g__Lachnospiraceae NK4A136 group`~Microbiome	2.11727	1.83883	1.15142	0.268845	0.418745
217	MicrobiomePWD+L.murinus	b: ASV154:f__Muribaculaceae	best_hit	`b: ASV154:f__Muribaculaceae`~Microbiome	1.41568	1.52921	0.925762	0.370254	0.457296
218	MicrobiomePWD+L.murinus	b: ASV155:g__Alistipes	best_hit	`b: ASV155:g__Alistipes`~Microbiome	-0.236296	0.236296	-1	0.334282	0.418745
219	MicrobiomePWD+L.murinus	b: ASV156:bacterium	best_hit	`b: ASV156:bacterium`~Microbiome	1.02947	2.1096	0.487994	0.633108	0.708696
220	MicrobiomePWD+L.murinus	b: ASV161:f__Muribaculaceae	best_hit	`b: ASV161:f__Muribaculaceae`~Microbiome	-1.15972	0.897725	-1.29184	0.217331	0.418745
221	MicrobiomePWD+L.murinus	b: ASV165:g__Anaeroplasma	best_hit	`b: ASV165:g__Anaeroplasma`~Microbiome	3.44796	1.33118	2.59015	0.0213831	0.418745
222	MicrobiomePWD+L.murinus	b: ASV166:f__Lachnospiraceae	best_hit	`b: ASV166:f__Lachnospiraceae`~Microbiome	-1.02696	1.02696	-1	0.334282	0.418745
223	MicrobiomePWD+L.murinus	b: ASV172:g__Intestinimonas	best_hit	`b: ASV172:g__Intestinimonas`~Microbiome	-3.97617	1.7288	-2.29996	0.0373534	0.418745
224	MicrobiomePWD+L.murinus	b: ASV173:f__Lachnospiraceae	best_hit	`b: ASV173:f__Lachnospiraceae`~Microbiome	-0.92625	0.92625	-1	0.334282	0.418745
225	MicrobiomePWD+L.murinus	b: ASV175:johnsonii	best_hit	`b: ASV175:johnsonii`~Microbiome	-3.59389	1.35942	-2.6437	0.0192647	0.418745
226	MicrobiomePWD+L.murinus	b: ASV177:g__L. reuteri	best_hit	`b: ASV177:g__L. reuteri`~Microbiome	-1.78255	1.1938	-1.49317	0.157585	0.418745
227	MicrobiomePWD+L.murinus	b: ASV178:f__Lachnospiraceae	best_hit	`b: ASV178:f__Lachnospiraceae`~Microbiome	-0.188502	1.32542	-0.142221	0.888932	0.948194
228	MicrobiomePWD+L.murinus	b: ASV182:f__Muribaculaceae	best_hit	`b: ASV182:f__Muribaculaceae`~Microbiome	1.36712	0.834235	1.63877	0.123532	0.418745
229	MicrobiomePWD+L.murinus	b: ASV184:f__Muribaculaceae	best_hit	`b: ASV184:f__Muribaculaceae`~Microbiome	-0.429803	0.17514	-2.45405	0.027826	0.418745
230	MicrobiomePWD+L.murinus	b: ASV187:g__Acetatifactor	best_hit	`b: ASV187:g__Acetatifactor`~Microbiome	-1.59948	1.77726	-0.899969	0.383357	0.471823
231	MicrobiomePWD+L.murinus	b: ASV189:g__Roseburia	best_hit	`b: ASV189:g__Roseburia`~Microbiome	1.73806	1.72129	1.00974	0.329753	0.418745
232	MicrobiomePWD+L.murinus	b: ASV195:g__Oscillibacter	best_hit	`b: ASV195:g__Oscillibacter`~Microbiome	0.719455	1.34106	0.536481	0.600048	0.683549
233	MicrobiomePWD+L.murinus	b: ASV205:f__Lachnospiraceae	best_hit	`b: ASV205:f__Lachnospiraceae`~Microbiome	0.0488148	1.49876	0.0325701	0.974477	0.996779
234	MicrobiomePWD+L.murinus	b: ASV211:f__Lachnospiraceae	best_hit	`b: ASV211:f__Lachnospiraceae`~Microbiome	1.13544	0.769152	1.47622	0.16202	0.418745
235	MicrobiomePWD+L.murinus	b: ASV212:g__Oscillibacter	best_hit	`b: ASV212:g__Oscillibacter`~Microbiome	0.154225	1.06682	0.144565	0.887115	0.948194
236	MicrobiomePWD+L.murinus	b: ASV213:g__Intestinimonas	best_hit	`b: ASV213:g__Intestinimonas`~Microbiome	1.88384	1.66352	1.13244	0.276473	0.418745
237	MicrobiomePWD+L.murinus	b: ASV220:g__Intestinimonas	best_hit	`b: ASV220:g__Intestinimonas`~Microbiome	2.86496	1.74033	1.64622	0.121975	0.418745
238	MicrobiomePWD+L.murinus	b: ASV227:g__Shuttleworthia	best_hit	`b: ASV227:g__Shuttleworthia`~Microbiome	1.63011	1.07447	1.51712	0.151489	0.418745
239	MicrobiomePWD+L.murinus	b: ASV232:f__Lachnospiraceae	best_hit	`b: ASV232:f__Lachnospiraceae`~Microbiome	0.0143459	1.42536	0.0100648	0.992112	0.996779
240	MicrobiomePWD+L.murinus	b: ASV235:f__Muribaculaceae	best_hit	`b: ASV235:f__Muribaculaceae`~Microbiome	-1.55391	1.56631	-0.992084	0.337994	0.421894
241	MicrobiomePWD+L.murinus	b: ASV236:g__A2	best_hit	`b: ASV236:g__A2`~Microbiome	-2.92961	1.14312	-2.56281	0.0225497	0.418745
242	MicrobiomePWD+L.murinus	b: ASV242:bacterium	best_hit	`b: ASV242:bacterium`~Microbiome	1.87227	1.23403	1.5172	0.15147	0.418745
243	MicrobiomePWD+L.murinus	b: ASV245:bacterium	best_hit	`b: ASV245:bacterium`~Microbiome	1.05381	1.05381	1	0.334282	0.418745
244	MicrobiomePWD+L.murinus	b: ASV246:f__Lachnospiraceae	best_hit	`b: ASV246:f__Lachnospiraceae`~Microbiome	1.33115	0.879236	1.51398	0.152276	0.418745
245	MicrobiomePWD+L.murinus	b: ASV249:f__Lachnospiraceae	best_hit	`b: ASV249:f__Lachnospiraceae`~Microbiome	2.03037	1.33076	1.52572	0.14935	0.418745
246	MicrobiomePWD+L.murinus	b: ASV259:g__Lachnospiraceae NK4A136 group	best_hit	`b: ASV259:g__Lachnospiraceae NK4A136 group`~Microbiome	2.09439	1.37125	1.52737	0.148943	0.418745
247	MicrobiomePWD+L.murinus	b: ASV260:g__Lachnospiraceae NK4A136 group	best_hit	`b: ASV260:g__Lachnospiraceae NK4A136 group`~Microbiome	-1.11292	1.70578	-0.652444	0.524683	0.613583
248	MicrobiomePWD+L.murinus	b: ASV264:f__Oscillospiraceae	best_hit	`b: ASV264:f__Oscillospiraceae`~Microbiome	-0.0453292	1.66295	-0.0272583	0.978638	0.996779
249	MicrobiomePWD+L.murinus	b: ASV268:f__Lachnospiraceae	best_hit	`b: ASV268:f__Lachnospiraceae`~Microbiome	-0.771307	1.00945	-0.764089	0.4575	0.549624
250	MicrobiomePWD+L.murinus	b: ASV285:f__Lachnospiraceae	best_hit	`b: ASV285:f__Lachnospiraceae`~Microbiome	-1.66803	1.09213	-1.52732	0.148955	0.418745
251	MicrobiomePWD+L.murinus	b: ASV286:f__Lachnospiraceae	best_hit	`b: ASV286:f__Lachnospiraceae`~Microbiome	2.78607	1.36183	2.04583	0.0600372	0.418745
252	MicrobiomePWD+L.murinus	b: ASV294:g__Lachnospiraceae NK4A136 group	best_hit	`b: ASV294:g__Lachnospiraceae NK4A136 group`~Microbiome	0.988298	1.44515	0.683871	0.505219	0.594773
253	MicrobiomePWD+L.murinus	b: ASV302:g__Lachnospiraceae NK4A136 group	best_hit	`b: ASV302:g__Lachnospiraceae NK4A136 group`~Microbiome	-0.880495	0.880495	-1	0.334282	0.418745
254	MicrobiomePWD+L.murinus	b: ASV313:g__Lachnospiraceae FCS020 group	best_hit	`b: ASV313:g__Lachnospiraceae FCS020 group`~Microbiome	1.9348	1.26706	1.527	0.149034	0.418745
255	MicrobiomePWD+L.murinus	b: ASV315:g__GCA-900066575	best_hit	`b: ASV315:g__GCA-900066575`~Microbiome	0.733119	0.733119	1	0.334282	0.418745
256	MicrobiomePWD+L.murinus	b: ASV316:f__Muribaculaceae	best_hit	`b: ASV316:f__Muribaculaceae`~Microbiome	0.922724	1.7031	0.541789	0.596482	0.681693
257	MicrobiomePWD+L.murinus	b: ASV317:g__Lachnospiraceae NK4A136 group	best_hit	`b: ASV317:g__Lachnospiraceae NK4A136 group`~Microbiome	-0.827829	1.47058	-0.562929	0.582387	0.669935
258	MicrobiomePWD+L.murinus	b: ASV318:f__Muribaculaceae	best_hit	`b: ASV318:f__Muribaculaceae`~Microbiome	-1.49713	1.49295	-1.0028	0.332975	0.418745
259	MicrobiomePWD+L.murinus	b: ASV319:bacterium	best_hit	`b: ASV319:bacterium`~Microbiome	2.65874	1.3867	1.91732	0.0758332	0.418745
260	MicrobiomePWD+L.murinus	b: ASV320:f__Lachnospiraceae	best_hit	`b: ASV320:f__Lachnospiraceae`~Microbiome	0.841826	0.841826	1	0.334282	0.418745
261	MicrobiomePWD+L.murinus	b: ASV323:g__A2	best_hit	`b: ASV323:g__A2`~Microbiome	3.905	1.18925	3.28357	0.00543714	0.274716
262	MicrobiomePWD+L.murinus	b: ASV324:f__Lachnospiraceae	best_hit	`b: ASV324:f__Lachnospiraceae`~Microbiome	-2.44722	1.19707	-2.04434	0.0602019	0.418745
263	MicrobiomePWD+L.murinus	b: ASV325:g__Lachnospiraceae NK4A136 group	best_hit	`b: ASV325:g__Lachnospiraceae NK4A136 group`~Microbiome	-0.684578	1.40741	-0.48641	0.634203	0.708696
264	MicrobiomePWD+L.murinus	b: ASV327:g__Anaeroplasma	best_hit	`b: ASV327:g__Anaeroplasma`~Microbiome	1.59845	1.05119	1.52061	0.150619	0.418745
265	MicrobiomePWD+L.murinus	b: ASV331:f__Lachnospiraceae	best_hit	`b: ASV331:f__Lachnospiraceae`~Microbiome	1.26535	1.26535	1	0.334282	0.418745
266	MicrobiomePWD+L.murinus	b: ASV334:o__Clostridia vadinBB60 group	best_hit	`b: ASV334:o__Clostridia vadinBB60 group`~Microbiome	-1.95994	0.976256	-2.00761	0.0643881	0.418745
267	MicrobiomePWD+L.murinus	b: ASV336:g__Oscillibacter	best_hit	`b: ASV336:g__Oscillibacter`~Microbiome	0.815346	0.815346	1	0.334282	0.418745
268	MicrobiomePWD+L.murinus	b: ASV337:f__Lachnospiraceae	best_hit	`b: ASV337:f__Lachnospiraceae`~Microbiome	0.649756	1.34876	0.481745	0.637431	0.710049
269	MicrobiomePWD+L.murinus	b: ASV340:g__Lachnospiraceae NK4A136 group	best_hit	`b: ASV340:g__Lachnospiraceae NK4A136 group`~Microbiome	0.667007	0.667007	1	0.334282	0.418745
270	MicrobiomePWD+L.murinus	b: ASV341:g__Lachnospiraceae NK4A136 group	best_hit	`b: ASV341:g__Lachnospiraceae NK4A136 group`~Microbiome	-0.697461	1.20558	-0.578525	0.5721	0.66026
271	MicrobiomePWD+L.murinus	b: ASV342:g__[Eubacterium] xylanophilum group	best_hit	`b: ASV342:g__[Eubacterium] xylanophilum group`~Microbiome	0.069948	1.12927	0.0619408	0.951486	0.990896
272	MicrobiomePWD+L.murinus	b: ASV343:g__Lachnospiraceae NK4A136 group	best_hit	`b: ASV343:g__Lachnospiraceae NK4A136 group`~Microbiome	-0.664612	0.664612	-1	0.334282	0.418745
273	MicrobiomePWD+L.murinus	b: ASV344:g__Lachnospiraceae NK4A136 group	best_hit	`b: ASV344:g__Lachnospiraceae NK4A136 group`~Microbiome	1.81903	1.19402	1.52345	0.149913	0.418745
274	MicrobiomePWD+L.murinus	b: ASV347:g__[Eubacterium] xylanophilum group	best_hit	`b: ASV347:g__[Eubacterium] xylanophilum group`~Microbiome	-0.00600235	1.28441	-0.00467323	0.996337	0.996779
275	MicrobiomePWD+L.murinus	b: ASV349:eligens	best_hit	`b: ASV349:eligens`~Microbiome	0.540241	0.540241	1	0.334282	0.418745
276	MicrobiomePWD+L.murinus	b: ASV351:g__[Eubacterium] xylanophilum group	best_hit	`b: ASV351:g__[Eubacterium] xylanophilum group`~Microbiome	-0.105682	1.54621	-0.0683489	0.946474	0.990896
277	MicrobiomePWD+L.murinus	b: ASV352:g__Lachnospiraceae NK4A136 group	best_hit	`b: ASV352:g__Lachnospiraceae NK4A136 group`~Microbiome	0.711033	1.42415	0.499267	0.625345	0.703263
278	MicrobiomePWD+L.murinus	b: ASV355:f__Lachnospiraceae	best_hit	`b: ASV355:f__Lachnospiraceae`~Microbiome	0.688105	0.688105	1	0.334282	0.418745
279	MicrobiomePWD+L.murinus	b: ASV356:f__Oscillospiraceae	best_hit	`b: ASV356:f__Oscillospiraceae`~Microbiome	-1.49328	0.977634	-1.52745	0.148924	0.418745
280	MicrobiomePWD+L.murinus	b: ASV357:g__Roseburia	best_hit	`b: ASV357:g__Roseburia`~Microbiome	-2.09777	1.66823	-1.25748	0.229151	0.418745
281	MicrobiomePWD+L.murinus	b: ASV360:g__[Eubacterium] xylanophilum group	best_hit	`b: ASV360:g__[Eubacterium] xylanophilum group`~Microbiome	1.70542	1.45523	1.17192	0.260786	0.418745
282	MicrobiomePWD+L.murinus	b: ASV370:bacterium	best_hit	`b: ASV370:bacterium`~Microbiome	1.03995	1.03995	1	0.334282	0.418745
283	MicrobiomePWD+L.murinus	b: ASV371:f__Lachnospiraceae	best_hit	`b: ASV371:f__Lachnospiraceae`~Microbiome	-1.64327	1.08762	-1.51088	0.153059	0.418745
284	MicrobiomePWD+L.murinus	b: ASV372:g__Shuttleworthia	best_hit	`b: ASV372:g__Shuttleworthia`~Microbiome	0.516032	0.516032	1	0.334282	0.418745
285	MicrobiomePWD+L.murinus	b: ASV373:g__Oscillibacter	best_hit	`b: ASV373:g__Oscillibacter`~Microbiome	-1.35745	1.53152	-0.886342	0.390405	0.477197
286	MicrobiomePWD+L.murinus	b: ASV377:g__Roseburia	best_hit	`b: ASV377:g__Roseburia`~Microbiome	0.830542	0.830542	1	0.334282	0.418745
287	MicrobiomePWD+L.murinus	b: ASV379:f__Lachnospiraceae	best_hit	`b: ASV379:f__Lachnospiraceae`~Microbiome	0.0417286	1.22203	0.034147	0.973242	0.996779
288	MicrobiomePWD+L.murinus	b: ASV383:g__Angelakisella	best_hit	`b: ASV383:g__Angelakisella`~Microbiome	-0.0507756	0.877192	-0.0578842	0.954659	0.991268
289	MicrobiomePWD+L.murinus	b: ASV388:g__Colidextribacter	best_hit	`b: ASV388:g__Colidextribacter`~Microbiome	0.0879958	1.23126	0.0714678	0.944036	0.990896
290	MicrobiomePWD+L.murinus	b: ASV393:f__Lachnospiraceae	best_hit	`b: ASV393:f__Lachnospiraceae`~Microbiome	-0.920578	0.920578	-1	0.334282	0.418745
291	MicrobiomePWD+L.murinus	b: ASV395:f__Lachnospiraceae	best_hit	`b: ASV395:f__Lachnospiraceae`~Microbiome	0.046285	1.11536	0.0414978	0.967485	0.995774
292	MicrobiomePWD+L.murinus	b: ASV401:g__A2	best_hit	`b: ASV401:g__A2`~Microbiome	-0.466491	0.466491	-1	0.334282	0.418745
293	MicrobiomePWD+L.murinus	b: ASV405:o__Clostridia vadinBB60 group	best_hit	`b: ASV405:o__Clostridia vadinBB60 group`~Microbiome	-1.63605	1.08916	-1.50212	0.155283	0.418745
294	MicrobiomePWD+L.murinus	b: ASV408:g__Lachnospiraceae NK4A136 group	best_hit	`b: ASV408:g__Lachnospiraceae NK4A136 group`~Microbiome	0.787273	0.787273	1	0.334282	0.418745
295	MicrobiomePWD+L.murinus	b: ASV409:g__A2	best_hit	`b: ASV409:g__A2`~Microbiome	-0.572491	0.572491	-1	0.334282	0.418745
296	MicrobiomePWD+L.murinus	b: ASV411:g__Lachnospiraceae UCG-006	best_hit	`b: ASV411:g__Lachnospiraceae UCG-006`~Microbiome	-1.38927	0.909709	-1.52716	0.148994	0.418745
297	MicrobiomePWD+L.murinus	b: ASV413:g__A2	best_hit	`b: ASV413:g__A2`~Microbiome	1.62535	1.0642	1.52729	0.148962	0.418745
298	MicrobiomePWD+L.murinus	b: ASV415:g__Oscillibacter	best_hit	`b: ASV415:g__Oscillibacter`~Microbiome	0.721092	0.721092	1	0.334282	0.418745
299	MicrobiomePWD+L.murinus	b: ASV417:f__Lachnospiraceae	best_hit	`b: ASV417:f__Lachnospiraceae`~Microbiome	-0.67625	0.67625	-1	0.334282	0.418745
300	MicrobiomePWD+L.murinus	b: ASV424:g__Anaeroplasma	best_hit	`b: ASV424:g__Anaeroplasma`~Microbiome	0.848204	1.11773	0.758861	0.460522	0.551373
301	MicrobiomePWD+L.murinus	b: ASV427:f__Lachnospiraceae	best_hit	`b: ASV427:f__Lachnospiraceae`~Microbiome	-0.664612	0.664612	-1	0.334282	0.418745
302	MicrobiomePWD+L.murinus	b: ASV428:g__Intestinimonas	best_hit	`b: ASV428:g__Intestinimonas`~Microbiome	0.828939	0.828939	1	0.334282	0.418745
303	MicrobiomePWD+L.murinus	b: ASV432:g__Lachnospiraceae NK4A136 group	best_hit	`b: ASV432:g__Lachnospiraceae NK4A136 group`~Microbiome	0.106035	1.15473	0.0918265	0.928137	0.981094
304	MicrobiomePWD+L.murinus	b: ASV440:f__Lachnospiraceae	best_hit	`b: ASV440:f__Lachnospiraceae`~Microbiome	1.02563	1.02563	1	0.334282	0.418745
305	MicrobiomePWD+L.murinus	b: ASV442:o__Clostridia vadinBB60 group	best_hit	`b: ASV442:o__Clostridia vadinBB60 group`~Microbiome	-2.46257	0.946975	-2.60046	0.0209585	0.418745
306	MicrobiomePWD+L.murinus	b: ASV446:g__Shuttleworthia	best_hit	`b: ASV446:g__Shuttleworthia`~Microbiome	-1.66189	1.08878	-1.52638	0.149185	0.418745
307	MicrobiomePWD+L.murinus	b: ASV447:g__Lachnospiraceae NK4A136 group	best_hit	`b: ASV447:g__Lachnospiraceae NK4A136 group`~Microbiome	0.0601238	1.33832	0.0449248	0.964802	0.995774
308	MicrobiomePWD+L.murinus	b: ASV450:f__Lachnospiraceae	best_hit	`b: ASV450:f__Lachnospiraceae`~Microbiome	-1.07758	1.42974	-0.753686	0.463526	0.553089
309	MicrobiomePWD+L.murinus	b: ASV459:g__[Ruminococcus] gnavus group	best_hit	`b: ASV459:g__[Ruminococcus] gnavus group`~Microbiome	-0.77717	0.77717	-1	0.334282	0.418745
310	MicrobiomePWD+L.murinus	b: ASV461:f__Mitochondria	best_hit	`b: ASV461:f__Mitochondria`~Microbiome	-0.790486	0.519778	-1.52081	0.150567	0.418745
311	MicrobiomePWD+L.murinus	b: ASV462:g__Butyricicoccus	best_hit	`b: ASV462:g__Butyricicoccus`~Microbiome	-0.740652	0.794977	-0.931665	0.367299	0.455243
312	MicrobiomePWD+L.murinus	b: ASV467:f__Lachnospiraceae	best_hit	`b: ASV467:f__Lachnospiraceae`~Microbiome	-0.00566519	1.37867	-0.00410916	0.996779	0.996779
313	MicrobiomePWD+L.murinus	b: ASV470:g__Lachnospiraceae NK4A136 group	best_hit	`b: ASV470:g__Lachnospiraceae NK4A136 group`~Microbiome	-0.0101763	1.07947	-0.00942716	0.992611	0.996779
314	MicrobiomePWD+L.murinus	b: ASV473:f__Lachnospiraceae	best_hit	`b: ASV473:f__Lachnospiraceae`~Microbiome	1.23789	1.45074	0.853283	0.407865	0.495063
315	MicrobiomePWD+L.murinus	b: ASV480:f__Muribaculaceae	best_hit	`b: ASV480:f__Muribaculaceae`~Microbiome	0.791535	1.25842	0.628991	0.539483	0.626726
316	MicrobiomePWD+L.murinus	b: ASV484:f__Muribaculaceae	best_hit	`b: ASV484:f__Muribaculaceae`~Microbiome	2.94882	1.11584	2.64269	0.0193026	0.418745
317	MicrobiomePWD+L.murinus	b: ASV485:bacterium	best_hit	`b: ASV485:bacterium`~Microbiome	1.57355	1.03091	1.52637	0.149188	0.418745
318	MicrobiomePWD+L.murinus	b: ASV489:f__Lachnospiraceae	best_hit	`b: ASV489:f__Lachnospiraceae`~Microbiome	0.963975	0.963975	1	0.334282	0.418745
319	MicrobiomePWD+L.murinus	b: ASV490:g__Butyricicoccus	best_hit	`b: ASV490:g__Butyricicoccus`~Microbiome	0.81778	1.16736	0.700537	0.495071	0.585636
320	MicrobiomePWD+L.murinus	b: ASV501:g__Butyricicoccus	best_hit	`b: ASV501:g__Butyricicoccus`~Microbiome	1.19846	0.956407	1.25308	0.2307	0.418745
321	MicrobiomePWD+L.murinus	b: ASV513:o__Clostridia vadinBB60 group	best_hit	`b: ASV513:o__Clostridia vadinBB60 group`~Microbiome	-2.31569	1.13796	-2.03495	0.0612475	0.418745
322	MicrobiomePWD+L.murinus	b: ASV525:f__Lachnospiraceae	best_hit	`b: ASV525:f__Lachnospiraceae`~Microbiome	-0.705955	0.705955	-1	0.334282	0.418745
323	MicrobiomePWD+L.murinus	b: ASV533:f__Lachnospiraceae	best_hit	`b: ASV533:f__Lachnospiraceae`~Microbiome	0.74828	0.74828	1	0.334282	0.418745
324	MicrobiomePWD+L.murinus	b: ASV538:f__Lachnospiraceae	best_hit	`b: ASV538:f__Lachnospiraceae`~Microbiome	-0.608368	0.608368	-1	0.334282	0.418745
325	MicrobiomePWD+L.murinus	b: ASV539:g__Oscillibacter	best_hit	`b: ASV539:g__Oscillibacter`~Microbiome	-0.800069	0.800069	-1	0.334282	0.418745
326	MicrobiomePWD+L.murinus	b: ASV547:g__Lachnospiraceae UCG-001	best_hit	`b: ASV547:g__Lachnospiraceae UCG-001`~Microbiome	-1.36713	1.04209	-1.31191	0.210657	0.418745
327	MicrobiomePWD+L.murinus	b: ASV556:f__Ruminococcaceae	best_hit	`b: ASV556:f__Ruminococcaceae`~Microbiome	-1.08357	0.70953	-1.52716	0.148994	0.418745
328	MicrobiomePWD+L.murinus	b: ASV558:g__Anaeroplasma	best_hit	`b: ASV558:g__Anaeroplasma`~Microbiome	-1.14503	0.749664	-1.52739	0.148937	0.418745
329	MicrobiomePWD+L.murinus	b: ASV559:g__Tyzzerella	best_hit	`b: ASV559:g__Tyzzerella`~Microbiome	-0.660828	0.660828	-1	0.334282	0.418745
330	MicrobiomePWD+L.murinus	b: ASV563:bacterium	best_hit	`b: ASV563:bacterium`~Microbiome	0.80854	0.80854	1	0.334282	0.418745
331	MicrobiomePWD+L.murinus	b: ASV568:bacterium	best_hit	`b: ASV568:bacterium`~Microbiome	0.787973	0.787973	1	0.334282	0.418745
332	MicrobiomePWD+L.murinus	b: ASV570:f__Lachnospiraceae	best_hit	`b: ASV570:f__Lachnospiraceae`~Microbiome	-0.882446	0.882446	-1	0.334282	0.418745
333	MicrobiomePWD+L.murinus	b: ASV574:g__Erysipelatoclostridium	best_hit	`b: ASV574:g__Erysipelatoclostridium`~Microbiome	-2.03009	1.17597	-1.72631	0.106281	0.418745
334	MicrobiomePWD+L.murinus	b: ASV576:g__Anaerotruncus	best_hit	`b: ASV576:g__Anaerotruncus`~Microbiome	-0.1868	1.06433	-0.175509	0.863193	0.929187
335	MicrobiomePWD+L.murinus	b: ASV579:g__Oscillibacter	best_hit	`b: ASV579:g__Oscillibacter`~Microbiome	0.130279	0.988705	0.131767	0.897043	0.953955
336	MicrobiomePWD+L.murinus	b: ASV585:g__Tyzzerella	best_hit	`b: ASV585:g__Tyzzerella`~Microbiome	1.60203	0.800194	2.00206	0.0650436	0.418745
337	MicrobiomePWD+L.murinus	b: ASV589:g__Enterorhabdus	best_hit	`b: ASV589:g__Enterorhabdus`~Microbiome	-0.261392	0.772694	-0.338287	0.740167	0.809126
338	MicrobiomePWD+L.murinus	b: ASV590:f__Lachnospiraceae	best_hit	`b: ASV590:f__Lachnospiraceae`~Microbiome	0.785752	0.785752	1	0.334282	0.418745
339	MicrobiomePWD+L.murinus	b: ASV592:g__Lachnospiraceae NK4A136 group	best_hit	`b: ASV592:g__Lachnospiraceae NK4A136 group`~Microbiome	-1.01423	1.01423	-1	0.334282	0.418745
340	MicrobiomePWD+L.murinus	b: ASV594:g__Roseburia	best_hit	`b: ASV594:g__Roseburia`~Microbiome	-0.726784	0.726784	-1	0.334282	0.418745
341	MicrobiomePWD+L.murinus	b: ASV596:f__Lachnospiraceae	best_hit	`b: ASV596:f__Lachnospiraceae`~Microbiome	-0.912091	0.912091	-1	0.334282	0.418745
342	MicrobiomePWD+L.murinus	b: ASV597:g__Enterorhabdus	best_hit	`b: ASV597:g__Enterorhabdus`~Microbiome	0.577393	0.577393	1	0.334282	0.418745
343	MicrobiomePWD+L.murinus	b: ASV607:o__Clostridia UCG-014	best_hit	`b: ASV607:o__Clostridia UCG-014`~Microbiome	-1.28487	0.854203	-1.50418	0.154758	0.418745
344	MicrobiomePWD+L.murinus	b: ASV609:g__Lachnospiraceae NK4A136 group	best_hit	`b: ASV609:g__Lachnospiraceae NK4A136 group`~Microbiome	1.75214	1.15558	1.51624	0.151708	0.418745
345	MicrobiomePWD+L.murinus	b: ASV613:g__Lachnospiraceae NK4A136 group	best_hit	`b: ASV613:g__Lachnospiraceae NK4A136 group`~Microbiome	-0.99832	0.99832	-1	0.334282	0.418745
346	MicrobiomePWD+L.murinus	b: ASV619:f__Lachnospiraceae	best_hit	`b: ASV619:f__Lachnospiraceae`~Microbiome	-1.58954	1.04076	-1.52729	0.148961	0.418745
347	MicrobiomePWD+L.murinus	b: ASV627:g__Ruminococcus	best_hit	`b: ASV627:g__Ruminococcus`~Microbiome	-2.24801	1.09879	-2.04589	0.0600303	0.418745
348	MicrobiomePWD+L.murinus	b: ASV628:g__Incertae Sedis	best_hit	`b: ASV628:g__Incertae Sedis`~Microbiome	-0.454661	0.835709	-0.544042	0.594972	0.681693
349	MicrobiomePWD+L.murinus	b: ASV647:o__Clostridia vadinBB60 group	best_hit	`b: ASV647:o__Clostridia vadinBB60 group`~Microbiome	-0.658116	0.658116	-1	0.334282	0.418745
350	MicrobiomePWD+L.murinus	b: ASV650:bacterium	best_hit	`b: ASV650:bacterium`~Microbiome	0.160281	1.10186	0.145464	0.886418	0.948194
351	MicrobiomePWD+L.murinus	b: ASV659:g__Erysipelatoclostridium	best_hit	`b: ASV659:g__Erysipelatoclostridium`~Microbiome	-0.922444	1.29105	-0.714491	0.486667	0.578739
352	MicrobiomePWD+L.murinus	b: ASV665:g__Anaerotruncus	best_hit	`b: ASV665:g__Anaerotruncus`~Microbiome	0.432429	0.432429	1	0.334282	0.418745
353	MicrobiomePWD+L.murinus	b: ASV672:o__Clostridia UCG-014	best_hit	`b: ASV672:o__Clostridia UCG-014`~Microbiome	1.37373	0.899604	1.52704	0.149023	0.418745
354	MicrobiomePWD+L.murinus	b: ASV673:g__Marvinbryantia	best_hit	`b: ASV673:g__Marvinbryantia`~Microbiome	-0.747229	0.747229	-1	0.334282	0.418745
355	MicrobiomePWD+L.murinus	b: ASV684:f__Lachnospiraceae	best_hit	`b: ASV684:f__Lachnospiraceae`~Microbiome	0.669694	0.669694	1	0.334282	0.418745
356	MicrobiomePWD+L.murinus	b: ASV701:g__Blautia	best_hit	`b: ASV701:g__Blautia`~Microbiome	0.887254	0.887254	1	0.334282	0.418745
357	MicrobiomePWD+L.murinus	b: ASV710:g__Tyzzerella	best_hit	`b: ASV710:g__Tyzzerella`~Microbiome	-0.779304	0.779304	-1	0.334282	0.418745
358	MicrobiomePWD+L.murinus	b: ASV717:g__Lachnospiraceae NK4A136 group	best_hit	`b: ASV717:g__Lachnospiraceae NK4A136 group`~Microbiome	-0.873989	0.873989	-1	0.334282	0.418745
359	MicrobiomePWD+L.murinus	b: ASV718:f__Ruminococcaceae	best_hit	`b: ASV718:f__Ruminococcaceae`~Microbiome	-1.18212	0.7836	-1.50857	0.153641	0.418745
360	MicrobiomePWD+L.murinus	b: ASV721:g__Butyricicoccus	best_hit	`b: ASV721:g__Butyricicoccus`~Microbiome	-1.04747	0.705806	-1.48407	0.159953	0.418745
361	MicrobiomePWD+L.murinus	b: ASV729:f__Lachnospiraceae	best_hit	`b: ASV729:f__Lachnospiraceae`~Microbiome	0.849302	0.849302	1	0.334282	0.418745
362	MicrobiomePWD+L.murinus	b: ASV732:bacterium	best_hit	`b: ASV732:bacterium`~Microbiome	0.698461	0.698461	1	0.334282	0.418745
363	MicrobiomePWD+L.murinus	b: ASV735:bacterium	best_hit	`b: ASV735:bacterium`~Microbiome	-0.638805	0.638805	-1	0.334282	0.418745
364	MicrobiomePWD+L.murinus	b: ASV736:f__Lachnospiraceae	best_hit	`b: ASV736:f__Lachnospiraceae`~Microbiome	0.772151	0.772151	1	0.334282	0.418745
365	MicrobiomePWD+L.murinus	b: ASV737:g__[Eubacterium] xylanophilum group	best_hit	`b: ASV737:g__[Eubacterium] xylanophilum group`~Microbiome	-0.896972	0.896972	-1	0.334282	0.418745
366	MicrobiomePWD+L.murinus	b: ASV741:g__Angelakisella	best_hit	`b: ASV741:g__Angelakisella`~Microbiome	1.82348	0.905441	2.01391	0.0636509	0.418745
367	MicrobiomePWD+L.murinus	b: ASV742:g__[Eubacterium] nodatum group	best_hit	`b: ASV742:g__[Eubacterium] nodatum group`~Microbiome	0.244979	0.478784	0.511669	0.616858	0.695942
368	MicrobiomePWD+L.murinus	b: ASV743:g__A2	best_hit	`b: ASV743:g__A2`~Microbiome	-1.51832	1.03258	-1.47041	0.163565	0.418745
369	MicrobiomePWD+L.murinus	b: ASV744:bacterium	best_hit	`b: ASV744:bacterium`~Microbiome	1.49	0.97564	1.5272	0.148983	0.418745
370	MicrobiomePWD+L.murinus	b: ASV746:g__Lachnospiraceae NK4A136 group	best_hit	`b: ASV746:g__Lachnospiraceae NK4A136 group`~Microbiome	0.941423	0.941423	1	0.334282	0.418745
371	MicrobiomePWD+L.murinus	b: ASV750:g__Incertae Sedis	best_hit	`b: ASV750:g__Incertae Sedis`~Microbiome	-1.66637	0.818587	-2.03567	0.0611668	0.418745
372	MicrobiomePWD+L.murinus	b: ASV755:f__Ruminococcaceae	best_hit	`b: ASV755:f__Ruminococcaceae`~Microbiome	-1.18043	0.781295	-1.51086	0.153062	0.418745
373	MicrobiomePWD+L.murinus	b: ASV756:g__Tuzzerella	best_hit	`b: ASV756:g__Tuzzerella`~Microbiome	-0.290777	0.290777	-1	0.334282	0.418745
374	MicrobiomePWD+L.murinus	b: ASV757:g__Anaeroplasma	best_hit	`b: ASV757:g__Anaeroplasma`~Microbiome	-0.563627	0.563627	-1	0.334282	0.418745
375	MicrobiomePWD+L.murinus	b: ASV763:f__Lachnospiraceae	best_hit	`b: ASV763:f__Lachnospiraceae`~Microbiome	0.71561	1.21125	0.590805	0.564068	0.653132
376	MicrobiomePWD+L.murinus	b: ASV772:f__Lachnospiraceae	best_hit	`b: ASV772:f__Lachnospiraceae`~Microbiome	1.625	1.06419	1.52699	0.149037	0.418745
377	MicrobiomePWD+L.murinus	b: ASV778:o__Clostridia UCG-014	best_hit	`b: ASV778:o__Clostridia UCG-014`~Microbiome	0.0706611	0.757831	0.0932412	0.927033	0.981094
378	MicrobiomePWD+L.murinus	b: ASV780:f__Lachnospiraceae	best_hit	`b: ASV780:f__Lachnospiraceae`~Microbiome	-0.750556	0.750556	-1	0.334282	0.418745
379	MicrobiomePWD+L.murinus	b: ASV787:f__Lachnospiraceae	best_hit	`b: ASV787:f__Lachnospiraceae`~Microbiome	-0.897824	0.897824	-1	0.334282	0.418745
380	MicrobiomePWD+L.murinus	b: ASV800:f__Lachnospiraceae	best_hit	`b: ASV800:f__Lachnospiraceae`~Microbiome	-0.787091	0.787091	-1	0.334282	0.418745
381	MicrobiomePWD+L.murinus	b: ASV804:bacterium	best_hit	`b: ASV804:bacterium`~Microbiome	0.72722	0.72722	1	0.334282	0.418745
382	MicrobiomePWD+L.murinus	b: ASV807:f__Lachnospiraceae	best_hit	`b: ASV807:f__Lachnospiraceae`~Microbiome	0.74164	0.74164	1	0.334282	0.418745
383	MicrobiomePWD+L.murinus	b: ASV821:f__Lachnospiraceae	best_hit	`b: ASV821:f__Lachnospiraceae`~Microbiome	0.9124	0.9124	1	0.334282	0.418745
384	MicrobiomePWD+L.murinus	b: ASV825:f__Lachnospiraceae	best_hit	`b: ASV825:f__Lachnospiraceae`~Microbiome	-0.913315	0.913315	-1	0.334282	0.418745
385	MicrobiomePWD+L.murinus	b: ASV829:f__Lachnospiraceae	best_hit	`b: ASV829:f__Lachnospiraceae`~Microbiome	-0.684715	0.684715	-1	0.334282	0.418745
386	MicrobiomePWD+L.murinus	b: ASV833:g__[Eubacterium] nodatum group	best_hit	`b: ASV833:g__[Eubacterium] nodatum group`~Microbiome	-0.230134	0.67856	-0.33915	0.73953	0.809126
387	MicrobiomePWD+L.murinus	b: ASV834:f__Muribaculaceae	best_hit	`b: ASV834:f__Muribaculaceae`~Microbiome	-0.88999	0.88999	-1	0.334282	0.418745
388	MicrobiomePWD+L.murinus	b: ASV839:f__Lachnospiraceae	best_hit	`b: ASV839:f__Lachnospiraceae`~Microbiome	0.886779	0.886779	1	0.334282	0.418745
389	MicrobiomePWD+L.murinus	b: ASV846:g__[Eubacterium] xylanophilum group	best_hit	`b: ASV846:g__[Eubacterium] xylanophilum group`~Microbiome	0.871832	0.871832	1	0.334282	0.418745
390	MicrobiomePWD+L.murinus	b: ASV848:g__Marvinbryantia	best_hit	`b: ASV848:g__Marvinbryantia`~Microbiome	-0.636469	0.636469	-1	0.334282	0.418745
391	MicrobiomePWD+L.murinus	b: ASV872:g__Anaerotruncus	best_hit	`b: ASV872:g__Anaerotruncus`~Microbiome	-0.477142	0.477142	-1	0.334282	0.418745
392	MicrobiomePWD+L.murinus	b: ASV874:g__Tyzzerella	best_hit	`b: ASV874:g__Tyzzerella`~Microbiome	0.56506	0.56506	1	0.334282	0.418745
393	MicrobiomePWD+L.murinus	b: ASV875:bacterium	best_hit	`b: ASV875:bacterium`~Microbiome	0.719581	0.719581	1	0.334282	0.418745
394	MicrobiomePWD+L.murinus	b: ASV880:f__Lachnospiraceae	best_hit	`b: ASV880:f__Lachnospiraceae`~Microbiome	-1.17869	0.772775	-1.52526	0.149462	0.418745
395	MicrobiomePWD+L.murinus	b: ASV884:g__Ruminococcus	best_hit	`b: ASV884:g__Ruminococcus`~Microbiome	-0.868658	0.868658	-1	0.334282	0.418745
396	MicrobiomePWD+L.murinus	b: ASV886:o__Clostridia vadinBB60 group	best_hit	`b: ASV886:o__Clostridia vadinBB60 group`~Microbiome	-0.464342	0.464342	-1	0.334282	0.418745
397	MicrobiomePWD+L.murinus	b: ASV895:g__Tyzzerella	best_hit	`b: ASV895:g__Tyzzerella`~Microbiome	-0.707412	0.707412	-1	0.334282	0.418745
398	MicrobiomePWD+L.murinus	b: ASV901:f__Lachnospiraceae	best_hit	`b: ASV901:f__Lachnospiraceae`~Microbiome	-0.844108	0.844108	-1	0.334282	0.418745
399	MicrobiomePWD+L.murinus	b: ASV909:f__Lachnospiraceae	best_hit	`b: ASV909:f__Lachnospiraceae`~Microbiome	-0.837353	0.837353	-1	0.334282	0.418745
400	MicrobiomePWD+L.murinus	b: ASV910:f__Lachnospiraceae	best_hit	`b: ASV910:f__Lachnospiraceae`~Microbiome	-0.837353	0.837353	-1	0.334282	0.418745
401	MicrobiomePWD+L.murinus	b: ASV912:g__A2	best_hit	`b: ASV912:g__A2`~Microbiome	0.488108	0.762572	0.640081	0.532456	0.620611
402	MicrobiomePWD+L.murinus	b: ASV923:g__ASF356	best_hit	`b: ASV923:g__ASF356`~Microbiome	0.662273	0.662273	1	0.334282	0.418745
403	MicrobiomePWD+L.murinus	b: ASV929:luporum	best_hit	`b: ASV929:luporum`~Microbiome	0.857022	0.857022	1	0.334282	0.418745
404	MicrobiomePWD+L.murinus	b: ASV934:g__Intestinimonas	best_hit	`b: ASV934:g__Intestinimonas`~Microbiome	0.861018	0.861018	1	0.334282	0.418745
405	MicrobiomePWD+L.murinus	b: ASV951:o__Clostridia UCG-014	best_hit	`b: ASV951:o__Clostridia UCG-014`~Microbiome	0.561965	0.561965	1	0.334282	0.418745
406	MicrobiomePWD+L.murinus	b: ASV953:g__Enterorhabdus	best_hit	`b: ASV953:g__Enterorhabdus`~Microbiome	0.470017	0.887115	0.529827	0.604533	0.684231
407	MicrobiomePWD+L.murinus	b: ASV961:f__Lachnospiraceae	best_hit	`b: ASV961:f__Lachnospiraceae`~Microbiome	-0.54548	0.54548	-1	0.334282	0.418745
408	MicrobiomePWD+L.murinus	b: ASV969:g__Lachnospiraceae NK4A136 group	best_hit	`b: ASV969:g__Lachnospiraceae NK4A136 group`~Microbiome	1.38528	0.911796	1.51929	0.150946	0.418745
409	MicrobiomePWD+L.murinus	b: ASV974:g__Blautia	best_hit	`b: ASV974:g__Blautia`~Microbiome	-0.700606	0.700606	-1	0.334282	0.418745
410	MicrobiomePWD+L.murinus	b: ASV976:f__Oscillospiraceae	best_hit	`b: ASV976:f__Oscillospiraceae`~Microbiome	0.83831	0.83831	1	0.334282	0.418745
411	MicrobiomePWD+L.murinus	b: ASV980:g__Incertae Sedis	best_hit	`b: ASV980:g__Incertae Sedis`~Microbiome	-0.0316586	0.723491	-0.0437582	0.965715	0.995774
412	MicrobiomePWD+L.murinus	b: ASV1000:g__Roseburia	best_hit	`b: ASV1000:g__Roseburia`~Microbiome	0.795951	0.795951	1	0.334282	0.418745
413	MicrobiomePWD+L.murinus	b: ASV1007:o__Clostridia UCG-014	best_hit	`b: ASV1007:o__Clostridia UCG-014`~Microbiome	-0.772824	0.772824	-1	0.334282	0.418745
414	MicrobiomePWD+L.murinus	b: ASV1020:g__Monoglobus	best_hit	`b: ASV1020:g__Monoglobus`~Microbiome	0.459338	0.459338	1	0.334282	0.418745
415	MicrobiomePWD+L.murinus	b: ASV1024:o__Clostridia UCG-014	best_hit	`b: ASV1024:o__Clostridia UCG-014`~Microbiome	0.616793	0.802934	0.768173	0.455147	0.54867
416	MicrobiomePWD+L.murinus	b: ASV1028:o__Clostridia UCG-014	best_hit	`b: ASV1028:o__Clostridia UCG-014`~Microbiome	1.13724	0.750802	1.5147	0.152097	0.418745
417	MicrobiomePWD+L.murinus	b: ASV1038:g__[Eubacterium] nodatum group	best_hit	`b: ASV1038:g__[Eubacterium] nodatum group`~Microbiome	-0.363422	0.363422	-1	0.334282	0.418745
418	MicrobiomePWD+L.murinus	b: ASV1039:g__Incertae Sedis	best_hit	`b: ASV1039:g__Incertae Sedis`~Microbiome	0.706478	0.706478	1	0.334282	0.418745
419	MicrobiomePWD+L.murinus	b: ASV1054:f__Lachnospiraceae	best_hit	`b: ASV1054:f__Lachnospiraceae`~Microbiome	-0.721925	0.721925	-1	0.334282	0.418745
420	MicrobiomePWD+L.murinus	b: ASV1055:f__Erysipelotrichaceae	best_hit	`b: ASV1055:f__Erysipelotrichaceae`~Microbiome	-0.650997	0.650997	-1	0.334282	0.418745
421	MicrobiomePWD+L.murinus	b: ASV1067:f__Lachnospiraceae	best_hit	`b: ASV1067:f__Lachnospiraceae`~Microbiome	-0.67625	0.67625	-1	0.334282	0.418745
422	MicrobiomePWD+L.murinus	b: ASV1071:g__Anaerotruncus	best_hit	`b: ASV1071:g__Anaerotruncus`~Microbiome	0.00597902	0.775665	0.00770825	0.993959	0.996779
423	MicrobiomePWD+L.murinus	b: ASV1075:f__Lachnospiraceae	best_hit	`b: ASV1075:f__Lachnospiraceae`~Microbiome	0.776965	0.776965	1	0.334282	0.418745
424	MicrobiomePWD+L.murinus	b: ASV1078:g__UCG-005	best_hit	`b: ASV1078:g__UCG-005`~Microbiome	-0.245006	0.245006	-1	0.334282	0.418745
425	MicrobiomePWD+L.murinus	b: ASV1079:g__Erysipelatoclostridium	best_hit	`b: ASV1079:g__Erysipelatoclostridium`~Microbiome	1.16246	0.762093	1.52535	0.149441	0.418745
426	MicrobiomePWD+L.murinus	b: ASV1083:f__Lachnospiraceae	best_hit	`b: ASV1083:f__Lachnospiraceae`~Microbiome	-0.7436	0.7436	-1	0.334282	0.418745
427	MicrobiomePWD+L.murinus	b: ASV1084:g__[Ruminococcus] gnavus group	best_hit	`b: ASV1084:g__[Ruminococcus] gnavus group`~Microbiome	-0.742144	0.742144	-1	0.334282	0.418745
428	MicrobiomePWD+L.murinus	b: ASV1088:g__Merdibacter	best_hit	`b: ASV1088:g__Merdibacter`~Microbiome	1.08651	0.711305	1.52749	0.148912	0.418745
429	MicrobiomePWD+L.murinus	b: ASV1089:f__Ruminococcaceae	best_hit	`b: ASV1089:f__Ruminococcaceae`~Microbiome	0.533618	0.533618	1	0.334282	0.418745
430	MicrobiomePWD+L.murinus	b: ASV1090:f__Lachnospiraceae	best_hit	`b: ASV1090:f__Lachnospiraceae`~Microbiome	0.737374	0.737374	1	0.334282	0.418745
431	MicrobiomePWD+L.murinus	b: ASV1102:f__Lachnospiraceae	best_hit	`b: ASV1102:f__Lachnospiraceae`~Microbiome	-0.735211	0.735211	-1	0.334282	0.418745
432	MicrobiomePWD+L.murinus	b: ASV1106:f__Lachnospiraceae	best_hit	`b: ASV1106:f__Lachnospiraceae`~Microbiome	-1.18241	0.783954	-1.50826	0.153719	0.418745
433	MicrobiomePWD+L.murinus	b: ASV1107:o__Clostridia UCG-014	best_hit	`b: ASV1107:o__Clostridia UCG-014`~Microbiome	-0.348911	0.906152	-0.385047	0.705989	0.776588
434	MicrobiomePWD+L.murinus	b: ASV1108:g__Blautia	best_hit	`b: ASV1108:g__Blautia`~Microbiome	0.755493	0.755493	1	0.334282	0.418745
435	MicrobiomePWD+L.murinus	b: ASV1118:f__Lachnospiraceae	best_hit	`b: ASV1118:f__Lachnospiraceae`~Microbiome	-0.752949	0.752949	-1	0.334282	0.418745
436	MicrobiomePWD+L.murinus	b: ASV1119:f__Lachnospiraceae	best_hit	`b: ASV1119:f__Lachnospiraceae`~Microbiome	-0.148257	0.448987	-0.330202	0.746136	0.813127
437	MicrobiomePWD+L.murinus	b: ASV1123:g__Incertae Sedis	best_hit	`b: ASV1123:g__Incertae Sedis`~Microbiome	-0.153799	0.752988	-0.204252	0.841096	0.908177
438	MicrobiomePWD+L.murinus	b: ASV1139:f__Lachnospiraceae	best_hit	`b: ASV1139:f__Lachnospiraceae`~Microbiome	-0.389587	0.389587	-1	0.334282	0.418745
439	MicrobiomePWD+L.murinus	b: ASV1140:g__Incertae Sedis	best_hit	`b: ASV1140:g__Incertae Sedis`~Microbiome	0.834986	0.549431	1.51973	0.150838	0.418745
440	MicrobiomePWD+L.murinus	b: ASV1151:g__[Eubacterium] nodatum group	best_hit	`b: ASV1151:g__[Eubacterium] nodatum group`~Microbiome	1.28574	0.629828	2.04141	0.0605261	0.418745
441	MicrobiomePWD+L.murinus	b: ASV1155:f__Lachnospiraceae	best_hit	`b: ASV1155:f__Lachnospiraceae`~Microbiome	-0.733948	0.733948	-1	0.334282	0.418745
442	MicrobiomePWD+L.murinus	b: ASV1169:f__Muribaculaceae	best_hit	`b: ASV1169:f__Muribaculaceae`~Microbiome	-0.72364	0.72364	-1	0.334282	0.418745
443	MicrobiomePWD+L.murinus	b: ASV1196:o__Clostridia UCG-014	best_hit	`b: ASV1196:o__Clostridia UCG-014`~Microbiome	-0.708911	0.708911	-1	0.334282	0.418745
444	MicrobiomePWD+L.murinus	b: ASV1197:g__[Eubacterium] xylanophilum group	best_hit	`b: ASV1197:g__[Eubacterium] xylanophilum group`~Microbiome	-0.68933	0.68933	-1	0.334282	0.418745
445	MicrobiomePWD+L.murinus	b: ASV1204:f__Lachnospiraceae	best_hit	`b: ASV1204:f__Lachnospiraceae`~Microbiome	-0.705033	0.705033	-1	0.334282	0.418745
446	MicrobiomePWD+L.murinus	b: ASV1211:g__Marvinbryantia	best_hit	`b: ASV1211:g__Marvinbryantia`~Microbiome	0.594858	0.594858	1	0.334282	0.418745
447	MicrobiomePWD+L.murinus	b: ASV1217:g__[Eubacterium] ventriosum group	best_hit	`b: ASV1217:g__[Eubacterium] ventriosum group`~Microbiome	-0.650997	0.650997	-1	0.334282	0.418745
448	MicrobiomePWD+L.murinus	b: ASV1218:g__Incertae Sedis	best_hit	`b: ASV1218:g__Incertae Sedis`~Microbiome	0.477206	0.477206	1	0.334282	0.418745
449	MicrobiomePWD+L.murinus	b: ASV1219:g__Anaerotruncus	best_hit	`b: ASV1219:g__Anaerotruncus`~Microbiome	0.533618	0.533618	1	0.334282	0.418745
450	MicrobiomePWD+L.murinus	b: ASV1226:o__Clostridia UCG-014	best_hit	`b: ASV1226:o__Clostridia UCG-014`~Microbiome	-0.673289	0.673289	-1	0.334282	0.418745
451	MicrobiomePWD+L.murinus	b: ASV1227:f__Lachnospiraceae	best_hit	`b: ASV1227:f__Lachnospiraceae`~Microbiome	0.678283	0.678283	1	0.334282	0.418745
452	MicrobiomePWD+L.murinus	b: ASV1246:g__Merdibacter	best_hit	`b: ASV1246:g__Merdibacter`~Microbiome	0.123477	0.55198	0.223698	0.826224	0.897626
453	MicrobiomePWD+L.murinus	b: ASV1248:g__Merdibacter	best_hit	`b: ASV1248:g__Merdibacter`~Microbiome	-0.0154583	0.697296	-0.0221689	0.982626	0.996779
454	MicrobiomePWD+L.murinus	b: ASV1251:muris	best_hit	`b: ASV1251:muris`~Microbiome	-0.679828	0.679828	-1	0.334282	0.418745
455	MicrobiomePWD+L.murinus	b: ASV1252:g__Incertae Sedis	best_hit	`b: ASV1252:g__Incertae Sedis`~Microbiome	0.899861	0.590688	1.52341	0.149922	0.418745
456	MicrobiomePWD+L.murinus	b: ASV1257:f__Muribaculaceae	best_hit	`b: ASV1257:f__Muribaculaceae`~Microbiome	0.682413	0.682413	1	0.334282	0.418745
457	MicrobiomePWD+L.murinus	b: ASV1258:muris	best_hit	`b: ASV1258:muris`~Microbiome	0.64952	0.64952	1	0.334282	0.418745
458	MicrobiomePWD+L.murinus	b: ASV1259:f__Lachnospiraceae	best_hit	`b: ASV1259:f__Lachnospiraceae`~Microbiome	0.645254	0.645254	1	0.334282	0.418745
459	MicrobiomePWD+L.murinus	b: ASV1278:g__Incertae Sedis	best_hit	`b: ASV1278:g__Incertae Sedis`~Microbiome	-0.474956	0.474956	-1	0.334282	0.418745
460	MicrobiomePWD+L.murinus	b: ASV1288:g__Lachnospiraceae FCS020 group	best_hit	`b: ASV1288:g__Lachnospiraceae FCS020 group`~Microbiome	-0.52717	0.52717	-1	0.334282	0.418745
461	MicrobiomePWD+L.murinus	b: ASV1289:o__Clostridia UCG-014	best_hit	`b: ASV1289:o__Clostridia UCG-014`~Microbiome	-0.634663	0.634663	-1	0.334282	0.418745
462	MicrobiomePWD+L.murinus	b: ASV1295:f__Lachnospiraceae	best_hit	`b: ASV1295:f__Lachnospiraceae`~Microbiome	-0.679336	0.679336	-1	0.334282	0.418745
463	MicrobiomePWD+L.murinus	b: ASV1300:g__Anaeroplasma	best_hit	`b: ASV1300:g__Anaeroplasma`~Microbiome	-0.674109	0.674109	-1	0.334282	0.418745
464	MicrobiomePWD+L.murinus	b: ASV1308:o__Clostridia vadinBB60 group	best_hit	`b: ASV1308:o__Clostridia vadinBB60 group`~Microbiome	-0.668725	0.668725	-1	0.334282	0.418745
465	MicrobiomePWD+L.murinus	b: ASV1313:g__Tyzzerella	best_hit	`b: ASV1313:g__Tyzzerella`~Microbiome	0.636218	0.636218	1	0.334282	0.418745
466	MicrobiomePWD+L.murinus	b: ASV1323:g__GCA-900066755	best_hit	`b: ASV1323:g__GCA-900066755`~Microbiome	0.547023	0.547023	1	0.334282	0.418745
467	MicrobiomePWD+L.murinus	b: ASV1329:g__Enterorhabdus	best_hit	`b: ASV1329:g__Enterorhabdus`~Microbiome	-0.601784	0.601784	-1	0.334282	0.418745
468	MicrobiomePWD+L.murinus	b: ASV1336:f__Ruminococcaceae	best_hit	`b: ASV1336:f__Ruminococcaceae`~Microbiome	-0.329049	0.329049	-1	0.334282	0.418745
469	MicrobiomePWD+L.murinus	b: ASV1348:f__Lachnospiraceae	best_hit	`b: ASV1348:f__Lachnospiraceae`~Microbiome	-0.615507	0.615507	-1	0.334282	0.418745
470	MicrobiomePWD+L.murinus	b: ASV1356:g__[Eubacterium] ventriosum group	best_hit	`b: ASV1356:g__[Eubacterium] ventriosum group`~Microbiome	-0.632537	0.632537	-1	0.334282	0.418745
471	MicrobiomePWD+L.murinus	b: ASV1368:g__Anaeroplasma	best_hit	`b: ASV1368:g__Anaeroplasma`~Microbiome	-0.568533	0.568533	-1	0.334282	0.418745
472	MicrobiomePWD+L.murinus	b: ASV1369:f__Ruminococcaceae	best_hit	`b: ASV1369:f__Ruminococcaceae`~Microbiome	0.5917	0.5917	1	0.334282	0.418745
473	MicrobiomePWD+L.murinus	b: ASV1376:c__Proteobacteria	best_hit	`b: ASV1376:c__Proteobacteria`~Microbiome	-0.929873	0.613265	-1.51627	0.151703	0.418745
474	MicrobiomePWD+L.murinus	b: ASV1377:o__Clostridia UCG-014	best_hit	`b: ASV1377:o__Clostridia UCG-014`~Microbiome	0.544105	0.544105	1	0.334282	0.418745
475	MicrobiomePWD+L.murinus	b: ASV1387:f__Erysipelotrichaceae	best_hit	`b: ASV1387:f__Erysipelotrichaceae`~Microbiome	0.459338	0.459338	1	0.334282	0.418745
476	MicrobiomePWD+L.murinus	b: ASV1396:f__Oscillospiraceae	best_hit	`b: ASV1396:f__Oscillospiraceae`~Microbiome	0.565072	0.565072	1	0.334282	0.418745
477	MicrobiomePWD+L.murinus	b: ASV1397:f__Peptococcaceae	best_hit	`b: ASV1397:f__Peptococcaceae`~Microbiome	0.386218	0.386218	1	0.334282	0.418745
478	MicrobiomePWD+L.murinus	b: ASV1403:g__Lachnospiraceae UCG-001	best_hit	`b: ASV1403:g__Lachnospiraceae UCG-001`~Microbiome	-0.528292	0.528292	-1	0.334282	0.418745
479	MicrobiomePWD+L.murinus	b: ASV1404:f__Lachnospiraceae	best_hit	`b: ASV1404:f__Lachnospiraceae`~Microbiome	0.445032	0.445032	1	0.334282	0.418745
480	MicrobiomePWD+L.murinus	b: ASV1411:f__Lachnospiraceae	best_hit	`b: ASV1411:f__Lachnospiraceae`~Microbiome	-0.410559	0.410559	-1	0.334282	0.418745
481	MicrobiomePWD+L.murinus	b: ASV1412:g__Monoglobus	best_hit	`b: ASV1412:g__Monoglobus`~Microbiome	-0.531527	0.531527	-1	0.334282	0.418745
482	MicrobiomePWD+L.murinus	b: ASV1413:f__Ruminococcaceae	best_hit	`b: ASV1413:f__Ruminococcaceae`~Microbiome	-0.525997	0.525997	-1	0.334282	0.418745
483	MicrobiomePWD+L.murinus	b: ASV1427:g__Enterorhabdus	best_hit	`b: ASV1427:g__Enterorhabdus`~Microbiome	-0.499371	0.499371	-1	0.334282	0.418745
484	MicrobiomePWD+L.murinus	b: ASV1428:o__RF39	best_hit	`b: ASV1428:o__RF39`~Microbiome	-0.497955	0.428386	-1.1624	0.264507	0.418745
485	MicrobiomePWD+L.murinus	b: ASV1444:g__Anaerotruncus	best_hit	`b: ASV1444:g__Anaerotruncus`~Microbiome	0.371911	0.371911	1	0.334282	0.418745
486	MicrobiomePWD+L.murinus	b: ASV1462:o__RF39	best_hit	`b: ASV1462:o__RF39`~Microbiome	0.432429	0.432429	1	0.334282	0.418745
487	MicrobiomePWD+L.murinus	b: ASV1465:o__Clostridia vadinBB60 group	best_hit	`b: ASV1465:o__Clostridia vadinBB60 group`~Microbiome	-0.500536	0.500536	-1	0.334282	0.418745
488	MicrobiomePWD+L.murinus	b: ASV1502:g__Merdibacter	best_hit	`b: ASV1502:g__Merdibacter`~Microbiome	-0.450977	0.450977	-1	0.334282	0.418745
489	MicrobiomePWD+L.murinus	b: ASV1503:g__Monoglobus	best_hit	`b: ASV1503:g__Monoglobus`~Microbiome	0.306273	0.306273	1	0.334282	0.418745
490	MicrobiomePWD+L.murinus	b: ASV1520:o__Clostridia UCG-014	best_hit	`b: ASV1520:o__Clostridia UCG-014`~Microbiome	-0.486296	0.486296	-1	0.334282	0.418745
491	MicrobiomePWD+L.murinus	b: ASV1541:g__Enterorhabdus	best_hit	`b: ASV1541:g__Enterorhabdus`~Microbiome	-0.453417	0.453417	-1	0.334282	0.418745
492	MicrobiomePWD+L.murinus	b: ASV1558:c__Proteobacteria	best_hit	`b: ASV1558:c__Proteobacteria`~Microbiome	0.412273	0.412273	1	0.334282	0.418745
493	MicrobiomePWD+L.murinus	b: ASV1578:g__Incertae Sedis	best_hit	`b: ASV1578:g__Incertae Sedis`~Microbiome	-0.413176	0.413176	-1	0.334282	0.418745
494	MicrobiomePWD+L.murinus	b: ASV1579:f__Mitochondria	best_hit	`b: ASV1579:f__Mitochondria`~Microbiome	0.386218	0.386218	1	0.334282	0.418745
495	MicrobiomePWD+L.murinus	b: ASV1594:c__Proteobacteria	best_hit	`b: ASV1594:c__Proteobacteria`~Microbiome	-0.338971	0.338971	-1	0.334282	0.418745
496	MicrobiomePWD+L.murinus	b: ASV1595:f__Ruminococcaceae	best_hit	`b: ASV1595:f__Ruminococcaceae`~Microbiome	-0.389095	0.389095	-1	0.334282	0.418745
497	MicrobiomePWD+L.murinus	b: ASV1596:o__RF39	best_hit	`b: ASV1596:o__RF39`~Microbiome	-0.339342	0.339342	-1	0.334282	0.418745
498	MicrobiomePWD+L.murinus	b: ASV1607:g__Monoglobus	best_hit	`b: ASV1607:g__Monoglobus`~Microbiome	-0.311543	0.311543	-1	0.334282	0.418745
499	MicrobiomePWD+L.murinus	b: ASV1631:o__RF39	best_hit	`b: ASV1631:o__RF39`~Microbiome	0.238844	0.238844	1	0.334282	0.418745
500	MicrobiomePWD+L.murinus	b: ASV1640:o__Clostridia UCG-014	best_hit	`b: ASV1640:o__Clostridia UCG-014`~Microbiome	-0.193127	0.193127	-1	0.334282	0.418745
501	MicrobiomePWD+L.murinus	b: ASV1652:f__Mitochondria	best_hit	`b: ASV1652:f__Mitochondria`~Microbiome	0.125	0.125	1	0.334282	0.418745

## Sheet: S9
Table S9: D0 and D30 Alpha Diversity Statistics. Related to Figure 3.
Alpha (Simpson)	estimate	p.value	statistic	conf.int
B6 D0 vs B6 D30	c(`mean of x` = 0.987833745045775, `mean of y` = 0.987736160122753)	0.796533	c(t = 0.262487954418953)	c(-0.000695144007821293, 0.000890313853864468)
B6 D0 vs B6 + L. reuteri D0	c(`mean of x` = 0.987833745045775, `mean of y` = 0.987120605722716)	0.0463174	c(t = 2.14922617151798)	c(1.30514131687101e-05, 0.00141322723294806)
B6 D30 vs B6 + L. reuteri D30	c(`mean of x` = 0.987736160122753, `mean of y` = 0.986640593403165)	0.105123	c(t = 1.73634542756386)	c(-0.000261660241123469, 0.00245279368030079)
B6 + L. reuteri D0 vs B6 + L. reuteri D30	c(`mean of x` = 0.987120605722716, `mean of y` = 0.986640593403165)	0.444946	c(t = 0.789136330454839)	c(-0.000841423665459519, 0.00180144830456324)
PWD D0 vs PWD D30	c(`mean of x` = 0.976934858979709, `mean of y` = 0.981711269844942)	0.066468	c(t = -1.9908212190195)	c(-0.00992410799765733, 0.00037128626718966)
PWD D30 vs PWD + L. murinus D30	c(`mean of x` = 0.981711269844942, `mean of y` = 0.985449128101637)	0.0712865	c(t = -2.09893151545568)	c(-0.00789122693935118, 0.000415510425961776)
PWD + L. murinus D0 vs PWD + L. murinus D30	c(`mean of x` = 0.980374180458373, `mean of y` = 0.985449128101637)	0.00292268	c(t = -4.19008081608765)	c(-0.00785958715021741, -0.00229030813631058)

[truncated: 15 more sheets: S10, S11, S12, S13, S14, S15, S16, S17, S18, S19, S20, S21, S22, S23, S24]
